# Supplementary material for: ﻿On Cytheridellawhitmani sp. nov. (Crustacea, Ostracoda) from Cape Cod (Massachusetts, USA), with a reappraisal of the taxonomy of the genus
Source: Zookeys. 2025 Feb 3;1224:317–48. doi: 10.3897/zookeys.1224.135458 (PMC11811716; doi:10.3897/zookeys.1224.135458)
Supplement: XML Treatment for Timiriaseviinae [file zookeys.1224.135458-treatment1.xml]

<!DOCTYPE tp:taxon-treatment
  PUBLIC "-//TaxonX//DTD Taxonomic Treatment Publishing DTD v0 20100105//EN" "tax-treatment-NSO.dtd">
<tp:taxon-treatment xmlns:tp="http://www.plazi.org/taxpub"><tp:treatment-meta><kwd-group><label>Taxon classification</label><kwd>
              <named-content content-type="kingdom">Animalia</named-content>
            </kwd><kwd>
              <named-content content-type="order">Podocopida</named-content>
            </kwd><kwd>
              <named-content content-type="family">Limnocytheridae</named-content>
            </kwd></kwd-group><mixed-citation publication-type="journal"><person-group><name><surname>Martens</surname><given-names>Koen</given-names></name><name><surname>de Almeida</surname><given-names>Nadiny Martins</given-names></name><name><surname>Shribak</surname><given-names>Michael</given-names></name><name><surname>Higuti</surname><given-names>Janet</given-names></name><name><surname>Schön</surname><given-names>Isa</given-names></name></person-group><article-title>﻿On <italic><tp:taxon-name><tp:taxon-name-part taxon-name-part-type="genus" reg="Cytheridella">Cytheridella</tp:taxon-name-part><tp:taxon-name-part taxon-name-part-type="species" reg="whitmani">whitmani</tp:taxon-name-part></tp:taxon-name></italic> sp. nov. (<tp:taxon-name><tp:taxon-name-part taxon-name-part-type="subphylum">Crustacea</tp:taxon-name-part></tp:taxon-name>, <tp:taxon-name><tp:taxon-name-part taxon-name-part-type="class">Ostracoda</tp:taxon-name-part></tp:taxon-name>) from Cape Cod (Massachusetts, USA), with a reappraisal of the taxonomy of the genus</article-title><source>Zookeys</source><day>03</day><month>02</month><year>2025</year><volume>1224</volume><fpage>317</fpage><lpage>348</lpage><pub-id pub-id-type="doi">10.3897/zookeys.1224.135458</pub-id></mixed-citation></tp:treatment-meta><tp:nomenclature><label>﻿Subfamily</label><tp:taxon-name>
            <object-id xmlns:xlink="http://www.w3.org/1999/xlink" content-type="arpha" xlink:type="simple">5EACDEFF-5615-5DCA-93FE-75444064394E</object-id>
            <tp:taxon-name-part taxon-name-part-type="subfamily">Timiriaseviinae</tp:taxon-name-part>
          </tp:taxon-name><tp:taxon-authority>Mandelstam, 1960</tp:taxon-authority><tp:nomenclature-citation-list><tp:nomenclature-citation><tp:taxon-name>
                <tp:taxon-name-part taxon-name-part-type="subfamily">Metacypridinae</tp:taxon-name-part>
              </tp:taxon-name><comment>Danielopol, 1960 (fide <xref ref-type="bibr" rid="B7">Colin and Danielopol 1978</xref>). Syn.</comment></tp:nomenclature-citation></tp:nomenclature-citation-list></tp:nomenclature><ref-list><ref id="B7"><mixed-citation xmlns:xlink="http://www.w3.org/1999/xlink" xlink:type="simple"><person-group><name name-style="western"><surname>Colin</surname><given-names>JP</given-names></name><name name-style="western"><surname>Danielopol</surname><given-names>DL</given-names></name></person-group> (<year>1978</year>) New data on the systematics of the <tp:taxon-name><tp:taxon-name-part taxon-name-part-type="family">Limnocytheridae</tp:taxon-name-part></tp:taxon-name> (<tp:taxon-name><tp:taxon-name-part taxon-name-part-type="class">Ostracoda</tp:taxon-name-part></tp:taxon-name>, <tp:taxon-name><tp:taxon-name-part taxon-name-part-type="superfamily">Cytheracea</tp:taxon-name-part></tp:taxon-name>). Geobios 11: 563–567. [including reference to Danielopol 1960]. <ext-link xlink:href="10.1016/S0016-6995(78)80084-9" ext-link-type="doi" xlink:type="simple">https://doi.org/10.1016/S0016-6995(78)80084-9</ext-link></mixed-citation></ref></ref-list></tp:taxon-treatment>
