# Supplementary material for: ﻿On Cytheridellawhitmani sp. nov. (Crustacea, Ostracoda) from Cape Cod (Massachusetts, USA), with a reappraisal of the taxonomy of the genus
Source: Zookeys. 2025 Feb 3;1224:317–48. doi: 10.3897/zookeys.1224.135458 (PMC11811716; doi:10.3897/zookeys.1224.135458)
Supplement: XML Treatment for Cytheridellini [file zookeys.1224.135458-treatment2.xml]

<!DOCTYPE tp:taxon-treatment
  PUBLIC "-//TaxonX//DTD Taxonomic Treatment Publishing DTD v0 20100105//EN" "tax-treatment-NSO.dtd">
<tp:taxon-treatment xmlns:tp="http://www.plazi.org/taxpub"><tp:treatment-meta><kwd-group><label>Taxon classification</label><kwd>
              <named-content content-type="kingdom">Animalia</named-content>
            </kwd><kwd>
              <named-content content-type="order">Podocopida</named-content>
            </kwd><kwd>
              <named-content content-type="family">Limnocytheridae</named-content>
            </kwd></kwd-group><mixed-citation publication-type="journal"><person-group><name><surname>Martens</surname><given-names>Koen</given-names></name><name><surname>de Almeida</surname><given-names>Nadiny Martins</given-names></name><name><surname>Shribak</surname><given-names>Michael</given-names></name><name><surname>Higuti</surname><given-names>Janet</given-names></name><name><surname>Schön</surname><given-names>Isa</given-names></name></person-group><article-title>﻿On <italic><tp:taxon-name><tp:taxon-name-part taxon-name-part-type="genus" reg="Cytheridella">Cytheridella</tp:taxon-name-part><tp:taxon-name-part taxon-name-part-type="species" reg="whitmani">whitmani</tp:taxon-name-part></tp:taxon-name></italic> sp. nov. (<tp:taxon-name><tp:taxon-name-part taxon-name-part-type="subphylum">Crustacea</tp:taxon-name-part></tp:taxon-name>, <tp:taxon-name><tp:taxon-name-part taxon-name-part-type="class">Ostracoda</tp:taxon-name-part></tp:taxon-name>) from Cape Cod (Massachusetts, USA), with a reappraisal of the taxonomy of the genus</article-title><source>Zookeys</source><day>03</day><month>02</month><year>2025</year><volume>1224</volume><fpage>317</fpage><lpage>348</lpage><pub-id pub-id-type="doi">10.3897/zookeys.1224.135458</pub-id></mixed-citation></tp:treatment-meta><tp:nomenclature><label>﻿Tribe</label><tp:taxon-name>
            <object-id xmlns:xlink="http://www.w3.org/1999/xlink" content-type="arpha" xlink:type="simple">3E3088EC-5508-5D2A-8189-CD472180D8C8</object-id>
            <tp:taxon-name-part taxon-name-part-type="tribe">Cytheridellini</tp:taxon-name-part>
          </tp:taxon-name><tp:taxon-authority>Danielopol &amp; Martens, 1989</tp:taxon-authority></tp:nomenclature><tp:treatment-sec sec-type="Allocated genera" id="SECID0E3CAG"><title>Allocated genera.</title><p><italic><tp:taxon-name><tp:taxon-name-part taxon-name-part-type="genus" reg="Cytheridella">Cytheridella</tp:taxon-name-part></tp:taxon-name></italic> Daday, 1905; <italic><tp:taxon-name><tp:taxon-name-part taxon-name-part-type="genus" reg="Gomphocythere">Gomphocythere</tp:taxon-name-part></tp:taxon-name></italic> Sars, 1924. Note: the genus <italic><tp:taxon-name><tp:taxon-name-part taxon-name-part-type="genus" reg="Gomphodella">Gomphodella</tp:taxon-name-part></tp:taxon-name></italic> De Deckker, 1981 is now lodged in the tribe <tp:taxon-name><tp:taxon-name-part taxon-name-part-type="tribe">Gomphodellini</tp:taxon-name-part></tp:taxon-name><xref ref-type="bibr" rid="B14">Danielopol et al. 2018</xref>.</p></tp:treatment-sec><ref-list><ref id="B14"><mixed-citation xmlns:xlink="http://www.w3.org/1999/xlink" xlink:type="simple"><person-group><name name-style="western"><surname>Danielopol</surname><given-names>DL</given-names></name><name name-style="western"><surname>Cabral</surname><given-names>MC</given-names></name><name name-style="western"><surname>Lord</surname><given-names>A</given-names></name><name name-style="western"><surname>Carbonel</surname><given-names>P</given-names></name><name name-style="western"><surname>Gross</surname><given-names>M</given-names></name><name name-style="western"><surname>Stoica</surname><given-names>M</given-names></name><name name-style="western"><surname>Humphreys</surname><given-names>WF</given-names></name><name name-style="western"><surname>Namiotko</surname><given-names>T</given-names></name><name name-style="western"><surname>Tóth</surname><given-names>E</given-names></name><name name-style="western"><surname>Külköylüoglu</surname><given-names>O</given-names></name><name name-style="western"><surname>Piller</surname><given-names>W</given-names></name><name name-style="western"><surname>Nunes</surname><given-names>T</given-names></name></person-group> (<year>2018</year>) <article-title>Sieve-type pore canals in the <tp:taxon-name><tp:taxon-name-part taxon-name-part-type="subfamily">Timiriaseviinae</tp:taxon-name-part></tp:taxon-name>. A contribution to the comparative morphology and the systematics of the <tp:taxon-name><tp:taxon-name-part taxon-name-part-type="family">Limnocytheridae</tp:taxon-name-part></tp:taxon-name> (<tp:taxon-name><tp:taxon-name-part taxon-name-part-type="class">Ostracoda</tp:taxon-name-part></tp:taxon-name>, <tp:taxon-name><tp:taxon-name-part taxon-name-part-type="subphylum">Crustacea</tp:taxon-name-part></tp:taxon-name>).</article-title><source>Zootaxa</source><volume>4495</volume>(<issue>1</issue>): <fpage>1</fpage>–<lpage>64</lpage>. <ext-link xlink:href="10.11646/zootaxa.4495.1.1" ext-link-type="doi" xlink:type="simple">https://doi.org/10.11646/zootaxa.4495.1.1</ext-link></mixed-citation></ref></ref-list></tp:taxon-treatment>
