# Supplementary material for: ﻿On Cytheridellawhitmani sp. nov. (Crustacea, Ostracoda) from Cape Cod (Massachusetts, USA), with a reappraisal of the taxonomy of the genus
Source: Zookeys. 2025 Feb 3;1224:317–48. doi: 10.3897/zookeys.1224.135458 (PMC11811716; doi:10.3897/zookeys.1224.135458)
Supplement: XML Treatment for Cytheridella [file zookeys.1224.135458-treatment3.xml]

<!DOCTYPE tp:taxon-treatment
  PUBLIC "-//TaxonX//DTD Taxonomic Treatment Publishing DTD v0 20100105//EN" "tax-treatment-NSO.dtd">
<tp:taxon-treatment xmlns:tp="http://www.plazi.org/taxpub"><tp:treatment-meta><kwd-group><label>Taxon classification</label><kwd>
              <named-content content-type="kingdom">Animalia</named-content>
            </kwd><kwd>
              <named-content content-type="order">Podocopida</named-content>
            </kwd><kwd>
              <named-content content-type="family">Limnocytheridae</named-content>
            </kwd></kwd-group><mixed-citation publication-type="journal"><person-group><name><surname>Martens</surname><given-names>Koen</given-names></name><name><surname>de Almeida</surname><given-names>Nadiny Martins</given-names></name><name><surname>Shribak</surname><given-names>Michael</given-names></name><name><surname>Higuti</surname><given-names>Janet</given-names></name><name><surname>Schön</surname><given-names>Isa</given-names></name></person-group><article-title>﻿On <italic><tp:taxon-name><tp:taxon-name-part taxon-name-part-type="genus" reg="Cytheridella">Cytheridella</tp:taxon-name-part><tp:taxon-name-part taxon-name-part-type="species" reg="whitmani">whitmani</tp:taxon-name-part></tp:taxon-name></italic> sp. nov. (<tp:taxon-name><tp:taxon-name-part taxon-name-part-type="subphylum">Crustacea</tp:taxon-name-part></tp:taxon-name>, <tp:taxon-name><tp:taxon-name-part taxon-name-part-type="class">Ostracoda</tp:taxon-name-part></tp:taxon-name>) from Cape Cod (Massachusetts, USA), with a reappraisal of the taxonomy of the genus</article-title><source>Zookeys</source><day>03</day><month>02</month><year>2025</year><volume>1224</volume><fpage>317</fpage><lpage>348</lpage><pub-id pub-id-type="doi">10.3897/zookeys.1224.135458</pub-id></mixed-citation></tp:treatment-meta><tp:nomenclature><label>﻿Genus</label><tp:taxon-name>
            <object-id xmlns:xlink="http://www.w3.org/1999/xlink" content-type="arpha" xlink:type="simple">225BAECD-DB8A-5DA1-980B-C468560E7D45</object-id>
            <tp:taxon-name-part taxon-name-part-type="genus" reg="Cytheridella">Cytheridella</tp:taxon-name-part>
          </tp:taxon-name><tp:taxon-authority>Daday, 1905</tp:taxon-authority><tp:nomenclature-citation-list><tp:nomenclature-citation><tp:taxon-name>
                <tp:taxon-name-part taxon-name-part-type="genus" reg="Onychocythere">Onychocythere</tp:taxon-name-part>
              </tp:taxon-name><comment>Tressler, 1939 (fide <xref ref-type="bibr" rid="B46">Pinto and Sanguinetti 1962</xref>). Syn.</comment></tp:nomenclature-citation></tp:nomenclature-citation-list></tp:nomenclature><tp:treatment-sec sec-type="type species" id="SECID0EPFAG"><title>Type species.</title><p><italic><tp:taxon-name><tp:taxon-name-part taxon-name-part-type="genus" reg="Cytheridella">Cytheridella</tp:taxon-name-part><tp:taxon-name-part taxon-name-part-type="species" reg="ilosvayi">ilosvayi</tp:taxon-name-part></tp:taxon-name></italic> Daday, 1905.</p><p>Syn.: <italic><tp:taxon-name><tp:taxon-name-part taxon-name-part-type="genus" reg="Metacypris">Metacypris</tp:taxon-name-part><tp:taxon-name-part taxon-name-part-type="species" reg="ometepensis">ometepensis</tp:taxon-name-part></tp:taxon-name></italic> Swain &amp; Gilby, 1964 (fide <xref ref-type="bibr" rid="B47">Purper 1974</xref>; <xref ref-type="bibr" rid="B38">Martens and Behen 1994</xref>).</p><p>Syn.: <italic><tp:taxon-name><tp:taxon-name-part taxon-name-part-type="genus" reg="Onychocythere">Onychocythere</tp:taxon-name-part><tp:taxon-name-part taxon-name-part-type="species" reg="alosa">alosa</tp:taxon-name-part></tp:taxon-name></italic> Tressler, 1939 (fide <xref ref-type="bibr" rid="B47">Purper 1974</xref>; <xref ref-type="bibr" rid="B6">Cohuo et al. 2017</xref>).</p><p>Syn.: <italic><tp:taxon-name><tp:taxon-name-part taxon-name-part-type="genus" reg="Gomphocythere">Gomphocythere</tp:taxon-name-part><tp:taxon-name-part taxon-name-part-type="species" reg="argentinensis">argentinensis</tp:taxon-name-part></tp:taxon-name></italic> Ferguson, 1967 (fide <xref ref-type="bibr" rid="B29">Karanovic 2009</xref>).</p><p>Syn.: <italic><tp:taxon-name><tp:taxon-name-part taxon-name-part-type="genus" reg="Cytheridella">Cytheridella</tp:taxon-name-part><tp:taxon-name-part taxon-name-part-type="species" reg="boldii">boldii</tp:taxon-name-part></tp:taxon-name></italic> Purper, 1974 (fide <xref ref-type="bibr" rid="B14">Danielopol et al. 2018</xref>).</p></tp:treatment-sec><tp:treatment-sec sec-type="diagnosis" id="SECID0EMIAG"><title>Diagnosis</title><p><bold>(partly derived from the extensive analysis of <xref ref-type="bibr" rid="B15">Danielopol et al. 2023</xref>).</bold><abbrev xmlns:xlink="http://www.w3.org/1999/xlink" xlink:title="carapace" id="ABBRID0EZIAG" xlink:type="simple">Cp</abbrev> largely sexually dimorphic. Males: <abbrev xmlns:xlink="http://www.w3.org/1999/xlink" xlink:title="carapace in ventral view" id="ABBRID0E4IAG" xlink:type="simple">CpV</abbrev> and <abbrev xmlns:xlink="http://www.w3.org/1999/xlink" xlink:title="carapace in dorsal view" id="ABBRID0EBJAG" xlink:type="simple">CpD</abbrev> laterally rather flattened, with greatest width slightly behind the middle, both anterior and posterior sides pointed. Females: <abbrev xmlns:xlink="http://www.w3.org/1999/xlink" xlink:title="carapace in dorsal view" id="ABBRID0EFJAG" xlink:type="simple">CpD</abbrev> and <abbrev xmlns:xlink="http://www.w3.org/1999/xlink" xlink:title="carapace in ventral view" id="ABBRID0EJJAG" xlink:type="simple">CpV</abbrev> with highly developed brood chamber, occupying 2/3 of the posterior part of the <abbrev xmlns:xlink="http://www.w3.org/1999/xlink" xlink:title="carapace" id="ABBRID0ENJAG" xlink:type="simple">Cp</abbrev>, posterior margin almost straight, anterior margin pointed. In both sexes with well-developed lateral sulci and external valve surfaces heavily ornamented, with pits, rimmed pores with setae, and, especially anteriorly and posteriorly, with long and stiff setae and pores on conical elevations with setae (<italic>Porenwarzen</italic>). In inner views, both valves with well-developed anterior and posterior selvages, largely inwardly displaced; anterior calcified inner lamella of both valves set with two connected rows of long and fine cuticular filaments (setulae). Hinge adont. Central Muscle Scars consisting of a vertical row of four scars.</p><p><abbrev xmlns:xlink="http://www.w3.org/1999/xlink" xlink:title="antennula" id="ABBRID0EVJAG" xlink:type="simple">A1</abbrev> with second segment bearing a long seta on the proximo-ventral side; penultimate segment fully or partly fused (segments 4+5); one of dorso-apical setae on this segment shaped as a trident. <abbrev xmlns:xlink="http://www.w3.org/1999/xlink" xlink:title="antenna" id="ABBRID0EZJAG" xlink:type="simple">A2</abbrev> with three distal claws. <abbrev xmlns:xlink="http://www.w3.org/1999/xlink" xlink:title="first thoracopod" id="ABBRID0E4JAG" xlink:type="simple">T1</abbrev> and <abbrev xmlns:xlink="http://www.w3.org/1999/xlink" xlink:title="second thoracopod" id="ABBRID0EBKAG" xlink:type="simple">T2</abbrev> with segment En4 fused with end claw. <abbrev xmlns:xlink="http://www.w3.org/1999/xlink" xlink:title="third thoracopod" id="ABBRID0EFKAG" xlink:type="simple">T3</abbrev> a reflexed “cleaning limb”, with segment 4 not fused with end claw, seta h3 a spine. In females, with elongated <abbrev xmlns:xlink="http://www.w3.org/1999/xlink" xlink:title="caudal ramus (“organ fourchu” in female)" id="ABBRID0EJKAG" xlink:type="simple">CR</abbrev> (“organ fourchu”), with bifurcated tip. <abbrev xmlns:xlink="http://www.w3.org/1999/xlink" xlink:title="hemipenis" id="ABBRID0ENKAG" xlink:type="simple">Hp</abbrev> with <abbrev xmlns:xlink="http://www.w3.org/1999/xlink" xlink:title="distal lobe of Hp" id="ABBRID0ERKAG" xlink:type="simple">DL</abbrev> hinging on basal part, copulatory process coiled, short or (very) long. In males, <abbrev xmlns:xlink="http://www.w3.org/1999/xlink" xlink:title="caudal ramus (“organ fourchu” in female)" id="ABBRID0EVKAG" xlink:type="simple">CR</abbrev> simple but robust setae.</p></tp:treatment-sec><tp:treatment-sec sec-type="Other (African) species" id="SECID0EZKAG"><title>Other (African) species.</title><p><italic><tp:taxon-name><tp:taxon-name-part taxon-name-part-type="genus" reg="Cytheridella">C.</tp:taxon-name-part><tp:taxon-name-part taxon-name-part-type="species" reg="damasi">damasi</tp:taxon-name-part></tp:taxon-name></italic> Klie, 1944 (Congo, syn.: <italic><tp:taxon-name><tp:taxon-name-part taxon-name-part-type="genus" reg="Cytheridella">C.</tp:taxon-name-part><tp:taxon-name-part taxon-name-part-type="species" reg="chariessa">chariessa</tp:taxon-name-part></tp:taxon-name></italic> Rome, 1977 (Congo, in <xref ref-type="bibr" rid="B50">Rome and De Deckker 1977</xref>, fide <xref ref-type="bibr" rid="B29">Karanovic 2009</xref>)); <italic><tp:taxon-name><tp:taxon-name-part taxon-name-part-type="genus" reg="Cytheridella">Cytheridella</tp:taxon-name-part><tp:taxon-name-part taxon-name-part-type="species" reg="monodi">monodi</tp:taxon-name-part></tp:taxon-name></italic> Klie, 1936 (Cameroon) <italic><tp:taxon-name><tp:taxon-name-part taxon-name-part-type="genus" reg="Cytheridella">Cytheridella</tp:taxon-name-part><tp:taxon-name-part taxon-name-part-type="species" reg="tepida">tepida</tp:taxon-name-part></tp:taxon-name></italic> Victor, 1987 (Nigeria).</p></tp:treatment-sec><tp:treatment-sec sec-type="remarks" id="SECID0ETMAG"><title>Remark.</title><p><italic><tp:taxon-name><tp:taxon-name-part taxon-name-part-type="genus" reg="Cytheridella">Cytheridella</tp:taxon-name-part><tp:taxon-name-part taxon-name-part-type="species" reg="americana">americana</tp:taxon-name-part></tp:taxon-name></italic> (Furtos, 1936) Danielopol (1981 in <xref ref-type="bibr" rid="B8">Colin and Danielopol 1980</xref>) from Yucatan (Mexico) is here considered an uncertain species (see below).</p></tp:treatment-sec><ref-list><ref id="B46"><mixed-citation xmlns:xlink="http://www.w3.org/1999/xlink" xlink:type="simple"><person-group><name name-style="western"><surname>Pinto</surname><given-names>RD</given-names></name><name name-style="western"><surname>Sanguinetti</surname><given-names>YT</given-names></name></person-group> (<year>1962</year>) <article-title>A complete revision of the Genera <italic><tp:taxon-name><tp:taxon-name-part taxon-name-part-type="genus">Bisulcocypris</tp:taxon-name-part></tp:taxon-name></italic> and <italic><tp:taxon-name><tp:taxon-name-part taxon-name-part-type="genus">Theriosynoecum</tp:taxon-name-part></tp:taxon-name></italic> (<tp:taxon-name><tp:taxon-name-part taxon-name-part-type="class">Ostracoda</tp:taxon-name-part></tp:taxon-name>) with the world geographical and stratigraphical distribution.</article-title><source>Escola de Geologia de Porto Alegre</source><volume>4</volume>: <fpage>1</fpage>–<lpage>165</lpage>.</mixed-citation></ref><ref id="B47"><mixed-citation xmlns:xlink="http://www.w3.org/1999/xlink" xlink:type="simple"><person-group><name name-style="western"><surname>Purper</surname><given-names>I</given-names></name></person-group> (<year>1974</year>) <article-title><italic><tp:taxon-name><tp:taxon-name-part taxon-name-part-type="genus">Cytheridella</tp:taxon-name-part><tp:taxon-name-part taxon-name-part-type="species">boldii</tp:taxon-name-part></tp:taxon-name></italic> Purper, sp. nov. (<tp:taxon-name><tp:taxon-name-part taxon-name-part-type="class">Ostracoda</tp:taxon-name-part></tp:taxon-name>) from Venezuela and a revision of the genus <italic><tp:taxon-name><tp:taxon-name-part taxon-name-part-type="genus">Cytheridella</tp:taxon-name-part></tp:taxon-name></italic> Daday, 1905.</article-title><source>Anais Academia Brasileira de Ciências</source><volume>46</volume>: <fpage>635</fpage>–<lpage>662</lpage>.</mixed-citation></ref><ref id="B38"><mixed-citation xmlns:xlink="http://www.w3.org/1999/xlink" xlink:type="simple"><person-group><name name-style="western"><surname>Martens</surname><given-names>K</given-names></name><name name-style="western"><surname>Behen</surname><given-names>F</given-names></name></person-group> (<year>1994</year>) A checklist of the recent non-marine ostracods (<tp:taxon-name><tp:taxon-name-part taxon-name-part-type="subphylum">Crustacea</tp:taxon-name-part></tp:taxon-name>, <tp:taxon-name><tp:taxon-name-part taxon-name-part-type="class">Ostracoda</tp:taxon-name-part></tp:taxon-name>) from the inland waters of South America and adjacent islands. Travaux scientifiques du Musée d’Histoire naturelle de Luxembourg 22: 81.</mixed-citation></ref><ref id="B6"><mixed-citation xmlns:xlink="http://www.w3.org/1999/xlink" xlink:type="simple"><person-group><name name-style="western"><surname>Cohuo</surname><given-names>S</given-names></name><name name-style="western"><surname>Macario-Gonzalez</surname><given-names>L</given-names></name><name name-style="western"><surname>Perez</surname><given-names>L</given-names></name><name name-style="western"><surname>Schwalb</surname><given-names>A</given-names></name></person-group> (<year>2017</year>) <article-title>Overview of Neotropical-Caribbean freshwater ostracod fauna (<tp:taxon-name><tp:taxon-name-part taxon-name-part-type="subphylum">Crustacea</tp:taxon-name-part></tp:taxon-name>, <tp:taxon-name><tp:taxon-name-part taxon-name-part-type="class">Ostracoda</tp:taxon-name-part></tp:taxon-name>): identifying areas of endemism and assessing biogeographical affinities.</article-title><source>Hydrobiologia</source><volume>786</volume>: <fpage>5</fpage>–<lpage>21</lpage>. <ext-link xlink:href="10.1007/s10750-016-2747-1" ext-link-type="doi" xlink:type="simple">https://doi.org/10.1007/s10750-016-2747-1</ext-link></mixed-citation></ref><ref id="B29"><mixed-citation xmlns:xlink="http://www.w3.org/1999/xlink" xlink:type="simple"><person-group><name name-style="western"><surname>Karanovic</surname><given-names>I</given-names></name></person-group> (<year>2009</year>) <article-title>Four new species of <italic><tp:taxon-name><tp:taxon-name-part taxon-name-part-type="genus">Gomphodella</tp:taxon-name-part></tp:taxon-name></italic> De Deckker, with a phylogenetic analysis and a key to the living representatives of the subfamily <tp:taxon-name><tp:taxon-name-part taxon-name-part-type="subfamily">Timiriaseviinae</tp:taxon-name-part></tp:taxon-name>.</article-title><source>Crustaceana</source><volume>82</volume>: <fpage>1133</fpage>–<lpage>1176</lpage>. <ext-link xlink:href="10.1163/156854009X452731" ext-link-type="doi" xlink:type="simple">https://doi.org/10.1163/156854009X452731</ext-link></mixed-citation></ref><ref id="B14"><mixed-citation xmlns:xlink="http://www.w3.org/1999/xlink" xlink:type="simple"><person-group><name name-style="western"><surname>Danielopol</surname><given-names>DL</given-names></name><name name-style="western"><surname>Cabral</surname><given-names>MC</given-names></name><name name-style="western"><surname>Lord</surname><given-names>A</given-names></name><name name-style="western"><surname>Carbonel</surname><given-names>P</given-names></name><name name-style="western"><surname>Gross</surname><given-names>M</given-names></name><name name-style="western"><surname>Stoica</surname><given-names>M</given-names></name><name name-style="western"><surname>Humphreys</surname><given-names>WF</given-names></name><name name-style="western"><surname>Namiotko</surname><given-names>T</given-names></name><name name-style="western"><surname>Tóth</surname><given-names>E</given-names></name><name name-style="western"><surname>Külköylüoglu</surname><given-names>O</given-names></name><name name-style="western"><surname>Piller</surname><given-names>W</given-names></name><name name-style="western"><surname>Nunes</surname><given-names>T</given-names></name></person-group> (<year>2018</year>) <article-title>Sieve-type pore canals in the <tp:taxon-name><tp:taxon-name-part taxon-name-part-type="subfamily">Timiriaseviinae</tp:taxon-name-part></tp:taxon-name>. A contribution to the comparative morphology and the systematics of the <tp:taxon-name><tp:taxon-name-part taxon-name-part-type="family">Limnocytheridae</tp:taxon-name-part></tp:taxon-name> (<tp:taxon-name><tp:taxon-name-part taxon-name-part-type="class">Ostracoda</tp:taxon-name-part></tp:taxon-name>, <tp:taxon-name><tp:taxon-name-part taxon-name-part-type="subphylum">Crustacea</tp:taxon-name-part></tp:taxon-name>).</article-title><source>Zootaxa</source><volume>4495</volume>(<issue>1</issue>): <fpage>1</fpage>–<lpage>64</lpage>. <ext-link xlink:href="10.11646/zootaxa.4495.1.1" ext-link-type="doi" xlink:type="simple">https://doi.org/10.11646/zootaxa.4495.1.1</ext-link></mixed-citation></ref><ref id="B15"><mixed-citation xmlns:xlink="http://www.w3.org/1999/xlink" xlink:type="simple"><person-group><name name-style="western"><surname>Danielopol</surname><given-names>DL</given-names></name><name name-style="western"><surname>Gross</surname><given-names>M</given-names></name><name name-style="western"><surname>Piller</surname><given-names>WE</given-names></name></person-group> (<year>2023</year>) <article-title>Morphology And Taxonomy Of Three <italic><tp:taxon-name><tp:taxon-name-part taxon-name-part-type="genus">Cytheridella</tp:taxon-name-part></tp:taxon-name></italic> Species (<tp:taxon-name><tp:taxon-name-part taxon-name-part-type="class">Ostracoda</tp:taxon-name-part></tp:taxon-name>, <tp:taxon-name><tp:taxon-name-part taxon-name-part-type="subfamily">Timiriaseviinae</tp:taxon-name-part></tp:taxon-name>, <tp:taxon-name><tp:taxon-name-part taxon-name-part-type="tribe">Cytheridellini</tp:taxon-name-part></tp:taxon-name>) From Western Amazonia.</article-title><source>Geo-Eco-Marina</source><volume>29</volume>: <fpage>83</fpage>–<lpage>109</lpage>. <ext-link xlink:href="10.5281/zenodo.10350901" ext-link-type="doi" xlink:type="simple">https://doi.org/10.5281/zenodo.10350901</ext-link></mixed-citation></ref><ref id="B50"><mixed-citation xmlns:xlink="http://www.w3.org/1999/xlink" xlink:type="simple"><person-group><name name-style="western"><surname>Rome</surname><given-names>DR</given-names></name><name name-style="western"><surname>De Deckker</surname><given-names>P</given-names></name></person-group> (<year>1977</year>) <article-title>Ostracodes du lac Kivu.</article-title><source>Mémoires de l’Institut géologiques de l’Université de Louvain</source><volume>29</volume>: <fpage>241</fpage>–<lpage>287</lpage>.</mixed-citation></ref><ref id="B8"><mixed-citation xmlns:xlink="http://www.w3.org/1999/xlink" xlink:type="simple"><person-group><name name-style="western"><surname>Colin</surname><given-names>JP</given-names></name><name name-style="western"><surname>Danielopol</surname><given-names>DL</given-names></name></person-group> (<year>1980</year>) <article-title>Sur la morphologie, la systématique, la biogéographie et l’évolution des ostracodes <tp:taxon-name><tp:taxon-name-part taxon-name-part-type="subfamily">Timiriaseviinae</tp:taxon-name-part></tp:taxon-name> (<tp:taxon-name><tp:taxon-name-part taxon-name-part-type="family">Limnocytheridae</tp:taxon-name-part></tp:taxon-name>).</article-title><source>Paléobiologie Continentale</source><volume>11</volume>: <fpage>1</fpage>–<lpage>51</lpage>. [published 1981]</mixed-citation></ref></ref-list></tp:taxon-treatment>
