# Supplementary material for: ﻿On Cytheridellawhitmani sp. nov. (Crustacea, Ostracoda) from Cape Cod (Massachusetts, USA), with a reappraisal of the taxonomy of the genus
Source: Zookeys. 2025 Feb 3;1224:317–48. doi: 10.3897/zookeys.1224.135458 (PMC11811716; doi:10.3897/zookeys.1224.135458)
Supplement: XML Treatment for Cytheridella whitmani [file zookeys.1224.135458-treatment4.xml]

<!DOCTYPE tp:taxon-treatment
  PUBLIC "-//TaxonX//DTD Taxonomic Treatment Publishing DTD v0 20100105//EN" "tax-treatment-NSO.dtd">
<tp:taxon-treatment xmlns:tp="http://www.plazi.org/taxpub"><tp:treatment-meta><kwd-group><label>Taxon classification</label><kwd>
              <named-content content-type="kingdom">Animalia</named-content>
            </kwd><kwd>
              <named-content content-type="order">Podocopida</named-content>
            </kwd><kwd>
              <named-content content-type="family">Limnocytheridae</named-content>
            </kwd></kwd-group><mixed-citation publication-type="journal"><person-group><name><surname>Martens</surname><given-names>Koen</given-names></name><name><surname>de Almeida</surname><given-names>Nadiny Martins</given-names></name><name><surname>Shribak</surname><given-names>Michael</given-names></name><name><surname>Higuti</surname><given-names>Janet</given-names></name><name><surname>Schön</surname><given-names>Isa</given-names></name></person-group><article-title>﻿On <italic><tp:taxon-name><tp:taxon-name-part taxon-name-part-type="genus" reg="Cytheridella">Cytheridella</tp:taxon-name-part><tp:taxon-name-part taxon-name-part-type="species" reg="whitmani">whitmani</tp:taxon-name-part></tp:taxon-name></italic> sp. nov. (<tp:taxon-name><tp:taxon-name-part taxon-name-part-type="subphylum">Crustacea</tp:taxon-name-part></tp:taxon-name>, <tp:taxon-name><tp:taxon-name-part taxon-name-part-type="class">Ostracoda</tp:taxon-name-part></tp:taxon-name>) from Cape Cod (Massachusetts, USA), with a reappraisal of the taxonomy of the genus</article-title><source>Zookeys</source><day>03</day><month>02</month><year>2025</year><volume>1224</volume><fpage>317</fpage><lpage>348</lpage><pub-id pub-id-type="doi">10.3897/zookeys.1224.135458</pub-id></mixed-citation></tp:treatment-meta><tp:nomenclature><label>﻿</label><tp:taxon-name>
            <object-id xmlns:xlink="http://www.w3.org/1999/xlink" content-type="arpha" xlink:type="simple">A7FDC355-747E-5560-B173-4CC49B3DA237</object-id>
            <tp:taxon-name-part taxon-name-part-type="genus" reg="Cytheridella">Cytheridella</tp:taxon-name-part>
            <tp:taxon-name-part taxon-name-part-type="species" reg="whitmani">whitmani</tp:taxon-name-part>
            <object-id xmlns:xlink="http://www.w3.org/1999/xlink" content-type="zoobank" xlink:type="simple">https://zoobank.org/2560DC0D-F302-47F3-BE20-6BCB7C5F3476</object-id>
          </tp:taxon-name><tp:taxon-authority>Martens</tp:taxon-authority><tp:taxon-status xmlns:xlink="http://www.w3.org/1999/xlink" xlink:type="simple">sp. nov.</tp:taxon-status><xref ref-type="fig" rid="F2">Figs 2</xref><xref ref-type="fig" rid="F3">, 3</xref><xref ref-type="fig" rid="F4">, 4</xref><xref ref-type="fig" rid="F5">, 5</xref><xref ref-type="fig" rid="F6">, 6</xref><xref ref-type="fig" rid="F7">, 7</xref><xref ref-type="fig" rid="F8">, 8</xref><xref ref-type="fig" rid="F9">, 9</xref><xref ref-type="fig" rid="F10">, 10</xref><xref ref-type="fig" rid="F11">, 11</xref><xref ref-type="fig" rid="F12">, 12</xref></tp:nomenclature><tp:treatment-sec sec-type="type material" id="SECID0E5PAG"><title>Type material.</title><p><bold><italic>Holotype</italic></bold> • 1 ♂ (adult); dissected and stored on a permanent microscopic slide and valves stored dry in a micropalaeontological slide (nr INV323000). <bold><italic>Allotype</italic></bold> • 1 ♀ (adult); dissected and stored as the holotype (nr INV323001). <bold><italic>Paratypes</italic></bold> • 3 ♂♂ adult <abbrev xmlns:xlink="http://www.w3.org/1999/xlink" xlink:title="carapace" id="ABBRID0EPQAG" xlink:type="simple">Cp</abbrev> used for <abbrev xmlns:xlink="http://www.w3.org/1999/xlink" xlink:title="Scanning Electron Microscopy" id="ABBRID0ETQAG" xlink:type="simple">SEM</abbrev> (nrs INV323002-323004). 1 ♂ dissected and stored as the holotype (nr INV323005). 3 ♀♀ adult <abbrev xmlns:xlink="http://www.w3.org/1999/xlink" xlink:title="carapace" id="ABBRID0EXQAG" xlink:type="simple">Cp</abbrev> used for <abbrev xmlns:xlink="http://www.w3.org/1999/xlink" xlink:title="Scanning Electron Microscopy" id="ABBRID0E2QAG" xlink:type="simple">SEM</abbrev> (nrs INV323006, INV323008, INV323010,). 1 ♀ dissected and stored as the holotype (nr INV3230014). Thirty ♀♀ and ♂♂ in EtOH (INV3230021).</p></tp:treatment-sec><tp:treatment-sec sec-type="type locality" id="SECID0E6QAG"><title>Type locality.</title><p>USA • Massachusetts, Cape Cod, Grews Pond, Goodwill Park, Falmouth. Coordinates: <named-content xmlns:xlink="http://www.w3.org/1999/xlink" content-type="dwc:verbatimCoordinates" xlink:type="simple"><named-content content-type="geo-json" specific-use="{&#34;type&#34;:&#34;Point&#34;,&#34;coordinates&#34;:[-70.614605,41.569682]}" id="NCID0EIRAG" xlink:type="simple">N: 41.5696816, W: 70.6146054</named-content></named-content>. Altitude: 5 m a.s.l. Collected on 27 July 2023. Leg.: Koen Martens and Isa Schön. Measurements at the time of collecting: Electrical Conductivity: 49 µS/cm, pH: 7.4, Water Temperature: 28 °C (holotype, allotype, and paratypes are all from the type locality).</p></tp:treatment-sec><tp:treatment-sec sec-type="Other localities on Cape Cod" id="SECID0ENRAG"><title>Other localities on Cape Cod</title><p><bold>(details on ecology will be provided elsewhere). <italic>Woods Hole</italic></bold>: Miles Pond. <bold><italic>Falmouth</italic></bold>: Mares Pond, Deep Pond, Coonamessett Pond. <bold><italic>Mashpee</italic></bold>: Wakeby Pond, Peters Pond, Pemlico Pond. <bold><italic>Barnstable</italic></bold>: Lorells Pond, Snake Pond, Mystic Pond, Middle Pond, Hamblin Pond, Shubael Pond, Wequaquet Pond, Dennis Pond. <bold><italic>Bourne</italic></bold>: Flax Pond. Sandwich: Laurence Pond, Spectacle Pond. <bold><italic>Yarmouth</italic></bold>: Long Pond.</p></tp:treatment-sec><tp:treatment-sec sec-type="etymology" id="SECID0EGSAG"><title>Etymology.</title><p>The species is named after Dr Charles Otis Whitman (1842–1910), professor at the University of Chicago, and the first director of the Marine Biological Laboratory (<abbrev xmlns:xlink="http://www.w3.org/1999/xlink" xlink:title="Marine Biological Laboratory" id="ABBRID0EMSAG" xlink:type="simple">MBL</abbrev>) at Woods Hole (Ma, USA), after whom one of the present Research Centres at <abbrev xmlns:xlink="http://www.w3.org/1999/xlink" xlink:title="Marine Biological Laboratory" id="ABBRID0EQSAG" xlink:type="simple">MBL</abbrev> and a series of fellowships are named (<ext-link xmlns:xlink="http://www.w3.org/1999/xlink" xlink:href="https://en.wikipedia.org/wiki/Charles_Otis_Whitman" ext-link-type="uri" xlink:type="simple">https://en.wikipedia.org/wiki/Charles_Otis_Whitman</ext-link>). The name is a noun in the genitive singular.</p></tp:treatment-sec><tp:treatment-sec sec-type="diagnosis" id="SECID0EZSAG"><title>Diagnosis.</title><p><abbrev xmlns:xlink="http://www.w3.org/1999/xlink" xlink:title="carapace" id="ABBRID0E6SAG" xlink:type="simple">Cp</abbrev> as typical for the genus and in dorsal view most similar to the type species, but significantly smaller. Valves in inner view both with largely inwardly displaced selvage, especially in the poster-ventral corner of the <abbrev xmlns:xlink="http://www.w3.org/1999/xlink" xlink:title="right valve" id="ABBRID0EDTAG" xlink:type="simple">RV</abbrev>. Posterior flanges of both valves on the inner side set with a series of rimmed pores, each bearing a simple seta. <abbrev xmlns:xlink="http://www.w3.org/1999/xlink" xlink:title="antennula" id="ABBRID0EHTAG" xlink:type="simple">A1</abbrev> with ventro-apical seta strong and claw-like. <abbrev xmlns:xlink="http://www.w3.org/1999/xlink" xlink:title="maxillula" id="ABBRID0ELTAG" xlink:type="simple">Mx1</abbrev> palp apically with four claws and one seta. <abbrev xmlns:xlink="http://www.w3.org/1999/xlink" xlink:title="third thoracopod" id="ABBRID0EPTAG" xlink:type="simple">T3</abbrev> a cleaning limb, with endopodal segment 4 fused with terminal claw, seta h3 a spine. <abbrev xmlns:xlink="http://www.w3.org/1999/xlink" xlink:title="hemipenis" id="ABBRID0ETTAG" xlink:type="simple">Hp</abbrev> with <abbrev xmlns:xlink="http://www.w3.org/1999/xlink" xlink:title="distal lobe of Hp" id="ABBRID0EXTAG" xlink:type="simple">DL</abbrev> elongated, sub-rectangular with bluntly pointed ventro-distal edge, and a long narrow, coiled copulatory process, distally pointed.</p></tp:treatment-sec><tp:treatment-sec sec-type="description" id="SECID0E2TAG"><title>Description.</title><p><bold>Male.</bold><abbrev xmlns:xlink="http://www.w3.org/1999/xlink" xlink:title="carapace in right lateral view" id="ABBRID0EDUAG" xlink:type="simple">CpRL</abbrev> (Fig. <xref ref-type="fig" rid="F2">2A, B</xref>) view rectangular, with widely rounded posterior and anterior margins, the latter slightly ventrally produced; dorsal margin straight for more than half of its length, ventral margin sinuous slightly anteriorly to the middle; with in both valves a clear lateral dorso-medial sulcus (reaching from dorsal side to more than half the height of the valves) and an antero-ventral sulcus (reaching from ventral side to more than half the height of the valves). <abbrev xmlns:xlink="http://www.w3.org/1999/xlink" xlink:title="carapace in dorsal view" id="ABBRID0ELUAG" xlink:type="simple">CpD</abbrev> (Fig. <xref ref-type="fig" rid="F2">2C</xref>) and <abbrev xmlns:xlink="http://www.w3.org/1999/xlink" xlink:title="carapace in ventral view" id="ABBRID0ETUAG" xlink:type="simple">CpV</abbrev> (Fig. <xref ref-type="fig" rid="F2">2D–F</xref>) with pointed anterior and posterior margins and unevenly rounded lateral sides, the latter interrupted by the lateral sulci, greatest width situated slightly behind the middle. External valve surface heavily ornamented, set with circular and longitudinal pits and rimed pores, the latter especially anteriorly and posteriorly with long and stiff setae (<italic>Porenwarzen</italic>).</p><fig id="F2" position="float" orientation="portrait"><object-id xmlns:xlink="http://www.w3.org/1999/xlink" content-type="doi" xlink:type="simple">10.3897/zookeys.1224.135458.figure2</object-id><object-id xmlns:xlink="http://www.w3.org/1999/xlink" content-type="arpha" xlink:type="simple">E4EDAA6D-754A-5473-917E-1733E3F194FD</object-id><label>Figure 2.</label><caption><p><italic><tp:taxon-name><tp:taxon-name-part taxon-name-part-type="genus" reg="Cytheridella">Cytheridella</tp:taxon-name-part><tp:taxon-name-part taxon-name-part-type="species" reg="whitmani">whitmani</tp:taxon-name-part></tp:taxon-name></italic>, male <bold>A</bold><abbrev xmlns:xlink="http://www.w3.org/1999/xlink" xlink:title="carapace in right lateral view" id="ABBRID0ESVAG" xlink:type="simple">CpRL</abbrev> (INV323004) <bold>B</bold><abbrev xmlns:xlink="http://www.w3.org/1999/xlink" xlink:title="carapace in right lateral view" id="ABBRID0EYVAG" xlink:type="simple">CpRL</abbrev>, detail of anterior part (INV323004) <bold>C</bold><abbrev xmlns:xlink="http://www.w3.org/1999/xlink" xlink:title="carapace in dorsal view" id="ABBRID0E5VAG" xlink:type="simple">CpD</abbrev> (INV323002) <bold>D</bold><abbrev xmlns:xlink="http://www.w3.org/1999/xlink" xlink:title="carapace in ventral view" id="ABBRID0EEWAG" xlink:type="simple">CpV</abbrev> (INV323003) <bold>E</bold><abbrev xmlns:xlink="http://www.w3.org/1999/xlink" xlink:title="carapace in ventral view" id="ABBRID0EKWAG" xlink:type="simple">CpV</abbrev>, detail of posterior part (INV323003) <bold>F</bold><abbrev xmlns:xlink="http://www.w3.org/1999/xlink" xlink:title="carapace in ventral view" id="ABBRID0EQWAG" xlink:type="simple">CpV</abbrev>, detail of anterior part (INV323003). Scale bars: 100 μm (<bold>A, C, D</bold>); 50 μm (<bold>B, E, F</bold>).</p></caption><graphic xmlns:xlink="http://www.w3.org/1999/xlink" xlink:href="zookeys-1224-317_article-135458__-g002.jpg" position="float" orientation="portrait" xlink:type="simple" id="oo_1241490.jpg"><uri content-type="original_file" xlink:type="simple">https://binary.pensoft.net/fig/1241490</uri></graphic></fig><p><abbrev xmlns:xlink="http://www.w3.org/1999/xlink" xlink:title="right valve in internal view" id="ABBRID0E6WAG" xlink:type="simple">RVi</abbrev> (Fig. <xref ref-type="fig" rid="F3">3B, E, F</xref>) with shape as for the <abbrev xmlns:xlink="http://www.w3.org/1999/xlink" xlink:title="carapace in right lateral view" id="ABBRID0EHXAG" xlink:type="simple">CpRL</abbrev>, with straight dorsal and slightly sinuous ventral sides, both anterior and posterior margins widely rounded; with well-developed selvage widely inwardly displaced along anterior and posterior margins, especially in the postero-ventral part; this part of the flange with a circular line of rimmed pores with setae.</p><fig id="F3" position="float" orientation="portrait"><object-id xmlns:xlink="http://www.w3.org/1999/xlink" content-type="doi" xlink:type="simple">10.3897/zookeys.1224.135458.figure3</object-id><object-id xmlns:xlink="http://www.w3.org/1999/xlink" content-type="arpha" xlink:type="simple">67A127CF-718C-5233-B8E2-B383692BA96F</object-id><label>Figure 3.</label><caption><p><italic><tp:taxon-name><tp:taxon-name-part taxon-name-part-type="genus" reg="Cytheridella">Cytheridella</tp:taxon-name-part><tp:taxon-name-part taxon-name-part-type="species" reg="whitmani">whitmani</tp:taxon-name-part></tp:taxon-name></italic>, male <bold>A</bold><abbrev xmlns:xlink="http://www.w3.org/1999/xlink" xlink:title="left valve in internal view" id="ABBRID0EAYAG" xlink:type="simple">LVi</abbrev> (INV323005) <bold>B</bold><abbrev xmlns:xlink="http://www.w3.org/1999/xlink" xlink:title="right valve in internal view" id="ABBRID0EGYAG" xlink:type="simple">RVi</abbrev> (INV323005) <bold>C</bold><abbrev xmlns:xlink="http://www.w3.org/1999/xlink" xlink:title="left valve in internal view" id="ABBRID0EMYAG" xlink:type="simple">LVi</abbrev>, detail of posterior part (INV323005) <bold>D</bold><abbrev xmlns:xlink="http://www.w3.org/1999/xlink" xlink:title="left valve in internal view" id="ABBRID0ESYAG" xlink:type="simple">LVi</abbrev>, detail of anterior part (INV323005) <bold>E</bold><abbrev xmlns:xlink="http://www.w3.org/1999/xlink" xlink:title="right valve in internal view" id="ABBRID0EYYAG" xlink:type="simple">RVi</abbrev>, detail of anterior part (INV323005) <bold>F</bold><abbrev xmlns:xlink="http://www.w3.org/1999/xlink" xlink:title="right valve in internal view" id="ABBRID0E5YAG" xlink:type="simple">RVi</abbrev>, detail of posterior part (INV323005). Scale bars: 100 μm (<bold>A, B</bold>); 50 μm (<bold>C–F</bold>).</p></caption><graphic xmlns:xlink="http://www.w3.org/1999/xlink" xlink:href="zookeys-1224-317_article-135458__-g003.jpg" position="float" orientation="portrait" xlink:type="simple" id="oo_1241491.jpg"><uri content-type="original_file" xlink:type="simple">https://binary.pensoft.net/fig/1241491</uri></graphic></fig><p><abbrev xmlns:xlink="http://www.w3.org/1999/xlink" xlink:title="left valve in internal view" id="ABBRID0ENZAG" xlink:type="simple">LVi</abbrev> (Fig. <xref ref-type="fig" rid="F3">3A, C, D</xref>) almost symmetrically to <abbrev xmlns:xlink="http://www.w3.org/1999/xlink" xlink:title="right valve" id="ABBRID0EVZAG" xlink:type="simple">RV</abbrev>, but with selvage less inwardly displaced, especially in the postero-ventral part.</p><p><abbrev xmlns:xlink="http://www.w3.org/1999/xlink" xlink:title="antennula" id="ABBRID0E2ZAG" xlink:type="simple">A1</abbrev> (Fig. <xref ref-type="fig" rid="F4">4A</xref>). Five-segmented. First segment slightly longer than wide. Second segment slightly shorter than the first one, with one long ventral and distally plumose seta, sub-basically inserted and reaching tip of penultimate segment. Third segment sub-quadrate, with a single dorso-apical seta reaching mid-length of fourth segment. Fourth segment (fusion of ancestral 4<sup>th</sup> and 5<sup>th</sup> segments) approximately twice as long as basal width. Setation of ancestral fourth segment: two unequal dorso-medial setae, one ventro-medial seta approximately as long as the shortest dorso-medial seta. Setation of ancestral fifth segment: three dorso-apical setae: one long, one short and one approximately one third the length of the long one; this latter seta broad and distally with two spines, almost looking like a trident, consisting of apical point and two subapical spines) and one seta of intermediate length, slightly longer than half the length of the long seta; further with one long ventro-apical claw-like seta. Fifth (terminal) segment approximately 1.5 times as long as the basal width, apically with aesthetasc <abbrev xmlns:xlink="http://www.w3.org/1999/xlink" xlink:title="aesthetascs on A2 and A1 respectively" id="ABBRID0EH1AG" xlink:type="simple">Ya</abbrev> and its longer accompanying seta, fused at the base with that of the <abbrev xmlns:xlink="http://www.w3.org/1999/xlink" xlink:title="aesthetascs on A2 and A1 respectively" id="ABBRID0EL1AG" xlink:type="simple">Ya</abbrev>, one long seta, almost as long as the accompanying seta of <abbrev xmlns:xlink="http://www.w3.org/1999/xlink" xlink:title="aesthetascs on A2 and A1 respectively" id="ABBRID0EP1AG" xlink:type="simple">Ya</abbrev> and a shorter, but stout claw.</p><fig id="F4" position="float" orientation="portrait"><object-id xmlns:xlink="http://www.w3.org/1999/xlink" content-type="doi" xlink:type="simple">10.3897/zookeys.1224.135458.figure4</object-id><object-id xmlns:xlink="http://www.w3.org/1999/xlink" content-type="arpha" xlink:type="simple">7CA4DEA5-D137-54A3-BE28-899DCC17214B</object-id><label>Figure 4.</label><caption><p><italic><tp:taxon-name><tp:taxon-name-part taxon-name-part-type="genus" reg="Cytheridella">Cytheridella</tp:taxon-name-part><tp:taxon-name-part taxon-name-part-type="species" reg="whitmani">whitmani</tp:taxon-name-part></tp:taxon-name></italic>, holotype male <bold>A</bold><abbrev xmlns:xlink="http://www.w3.org/1999/xlink" xlink:title="antennula" id="ABBRID0EI2AG" xlink:type="simple">A1</abbrev> (INV323000) <bold>B</bold><abbrev xmlns:xlink="http://www.w3.org/1999/xlink" xlink:title="antenna" id="ABBRID0EO2AG" xlink:type="simple">A2</abbrev> (INV323000). Scale bars: 50 µm.</p></caption><graphic xmlns:xlink="http://www.w3.org/1999/xlink" xlink:href="zookeys-1224-317_article-135458__-g004.jpg" position="float" orientation="portrait" xlink:type="simple" id="oo_1241492.jpg"><uri content-type="original_file" xlink:type="simple">https://binary.pensoft.net/fig/1241492</uri></graphic></fig><p><abbrev xmlns:xlink="http://www.w3.org/1999/xlink" xlink:title="antenna" id="ABBRID0EZ2AG" xlink:type="simple">A2</abbrev> (Fig. <xref ref-type="fig" rid="F4">4B</xref>). Protopodite two-segmented. First segment short. Second segment approximately twice as long as basal width. Exopodite a long, one-segmented spinneret seta, reaching beyond tips of end claws. Endopodite three-segmented. En1 skewed rectangular, approximately as long as basal width, with a short ventro-apical seta, reaching halfway along the second segment; dorso-apically with some pseudochaeta. En2 approximately five times as long as basal width; mid-ventrally with a short aesthetasc Y, flanked on each side by a subequal seta; dorsally with two sub-apical setae, one approximately half the length of the other and ventro-apically with a large claw, more than two times the length of the third segment. En3 (terminal segment) small, skewed sub-quadrate, apically with three large and subequal pectinate claws.</p><p><abbrev xmlns:xlink="http://www.w3.org/1999/xlink" xlink:title="mandibula" id="ABBRID0ED3AG" xlink:type="simple">Md</abbrev> coxa (Fig. <xref ref-type="fig" rid="F5">5A</xref>) long and curved, apically with eight strong teeth, some doubled, interspaced with thin setae, ventro-apically with a short, reflexed plumose seta; sub-apically with a long and stout seta, not reaching the tips of the claws.</p><fig id="F5" position="float" orientation="portrait"><object-id xmlns:xlink="http://www.w3.org/1999/xlink" content-type="doi" xlink:type="simple">10.3897/zookeys.1224.135458.figure5</object-id><object-id xmlns:xlink="http://www.w3.org/1999/xlink" content-type="arpha" xlink:type="simple">19BB8508-0AF2-5D40-964A-9AB3741C13D4</object-id><label>Figure 5.</label><caption><p><italic><tp:taxon-name><tp:taxon-name-part taxon-name-part-type="genus" reg="Cytheridella">Cytheridella</tp:taxon-name-part><tp:taxon-name-part taxon-name-part-type="species" reg="whitmani">whitmani</tp:taxon-name-part></tp:taxon-name></italic>, holotype male <bold>A</bold><abbrev xmlns:xlink="http://www.w3.org/1999/xlink" xlink:title="mandibula" id="ABBRID0EA4AG" xlink:type="simple">Md</abbrev> (INV323000) <bold>B</bold><abbrev xmlns:xlink="http://www.w3.org/1999/xlink" xlink:title="mandibula" id="ABBRID0EG4AG" xlink:type="simple">Md</abbrev>-palp (INV323000) <bold>C</bold><abbrev xmlns:xlink="http://www.w3.org/1999/xlink" xlink:title="maxillula" id="ABBRID0EM4AG" xlink:type="simple">Mx1</abbrev> (INV323000). Scale bars: 50 µm.</p></caption><graphic xmlns:xlink="http://www.w3.org/1999/xlink" xlink:href="zookeys-1224-317_article-135458__-g005.jpg" position="float" orientation="portrait" xlink:type="simple" id="oo_1241493.jpg"><uri content-type="original_file" xlink:type="simple">https://binary.pensoft.net/fig/1241493</uri></graphic></fig><p><abbrev xmlns:xlink="http://www.w3.org/1999/xlink" xlink:title="mandibular palp" id="ABBRID0EX4AG" xlink:type="simple">MdPalp</abbrev> (Fig. <xref ref-type="fig" rid="F5">5B</xref>) three-segmented. First segment ventrally set with two large, plumose sub-apical setae, one approximately 3/4 the length of the other, and a respiratory plate (not illustrated). Second segment (fusion of two segments) mid-ventrally with two large and stout setae, almost equally long and plumose in the distal half; mid-dorsally with one long and smooth seta, reaching beyond all other setae, ventro-apically with one long and stout seta, plumose in the distal half and one short, thin and largely smooth seta; dorso-apically with a bunch of three long, sub-equal setae, mostly smooth. Third (terminal) segment very small, approximately twice as long as the basal width; with three apical setae, one long, one of intermediate length and one shorter than the other two.</p><p><abbrev xmlns:xlink="http://www.w3.org/1999/xlink" xlink:title="maxillula" id="ABBRID0EB5AG" xlink:type="simple">Mx1</abbrev> (Fig. <xref ref-type="fig" rid="F5">5C</xref>) consisting of a basis, a large respiratory plate (not illustrated), three endites and a one-segmented palp. First endite with three subequal, slender setae. Second endite with five subequal, claw-like setae. Third endite with five claw-like setae, four large and one half the size of the others. Palp with four long claws, distally plumose and one small smooth seta, approximately half the length of the claws. Respiratory plate (exopodite – not illustrated) with approximately 16 plumose rays.</p><p><abbrev xmlns:xlink="http://www.w3.org/1999/xlink" xlink:title="first thoracopod" id="ABBRID0EL5AG" xlink:type="simple">T1</abbrev> (Fig. <xref ref-type="fig" rid="F6">6A</xref>) a four-segmented walking leg. Basal segment (Basis) long and broad, with one long ventral seta dp, almost reaching distal tip of segment, two short, subequal dorso-apical setae and a two mid-dorsal seta, the most distally inserted one approximately twice as long as the proximal one and reaching distal tip of segment. Segment En1 with one stout ventro-apical seta (e seta) reaching tip of En2. Segment En2 with length approximately 1.5 times basal width and without setae. En3 with length similar to that of second endopodal segment and also without setae; apically with one long and curved distal claw (h2), distally pectinate and basally incorporating segment En4.</p><fig id="F6" position="float" orientation="portrait"><object-id xmlns:xlink="http://www.w3.org/1999/xlink" content-type="doi" xlink:type="simple">10.3897/zookeys.1224.135458.figure6</object-id><object-id xmlns:xlink="http://www.w3.org/1999/xlink" content-type="arpha" xlink:type="simple">A9A14F50-1236-5166-AFEF-A9C0FEAE78AA</object-id><label>Figure 6.</label><caption><p><italic><tp:taxon-name><tp:taxon-name-part taxon-name-part-type="genus" reg="Cytheridella">Cytheridella</tp:taxon-name-part><tp:taxon-name-part taxon-name-part-type="species" reg="whitmani">whitmani</tp:taxon-name-part></tp:taxon-name></italic>, holotype male <bold>A</bold><abbrev xmlns:xlink="http://www.w3.org/1999/xlink" xlink:title="first thoracopod" id="ABBRID0EI6AG" xlink:type="simple">T1</abbrev> (INV323000) <bold>B</bold><abbrev xmlns:xlink="http://www.w3.org/1999/xlink" xlink:title="second thoracopod" id="ABBRID0EO6AG" xlink:type="simple">T2</abbrev> (INV323000) <bold>C</bold><abbrev xmlns:xlink="http://www.w3.org/1999/xlink" xlink:title="third thoracopod" id="ABBRID0EU6AG" xlink:type="simple">T3</abbrev> (INV323000) <bold>D</bold><abbrev xmlns:xlink="http://www.w3.org/1999/xlink" xlink:title="hemipenis" id="ABBRID0E16AG" xlink:type="simple">Hp</abbrev> (INV323000) <bold>E</bold><abbrev xmlns:xlink="http://www.w3.org/1999/xlink" xlink:title="caudal ramus (“organ fourchu” in female)" id="ABBRID0EAABG" xlink:type="simple">CR</abbrev> in between two <abbrev xmlns:xlink="http://www.w3.org/1999/xlink" xlink:title="hemipenis" id="ABBRID0EEABG" xlink:type="simple">Hp</abbrev>. (INV323015). Scale bars: 50 µm.</p></caption><graphic xmlns:xlink="http://www.w3.org/1999/xlink" xlink:href="zookeys-1224-317_article-135458__-g006.jpg" position="float" orientation="portrait" xlink:type="simple" id="oo_1241494.jpg"><uri content-type="original_file" xlink:type="simple">https://binary.pensoft.net/fig/1241494</uri></graphic></fig><p><abbrev xmlns:xlink="http://www.w3.org/1999/xlink" xlink:title="second thoracopod" id="ABBRID0EPABG" xlink:type="simple">T2</abbrev> (Fig. <xref ref-type="fig" rid="F6">6B</xref>) also a four-segmented walking leg, slightly larger than the first thoracic limb. Basal segment (Basis) with long and thin mid-ventral seta dp, plumose in the distal 2/3 of its length; one short dorso-apical seta and two mid-dorsal setae, the most distally inserted one approximately three times as long as the proximal one and reaching beyond the distal tip of segment. Segment En1 with ventro-apical seta (e seta) approximately as long as the segment itself. En2 and En3 subequal and without setae, distal claw (h2), basally incorporating segment En4, longer and slightly more arched than equivalent claw on <abbrev xmlns:xlink="http://www.w3.org/1999/xlink" xlink:title="first thoracopod" id="ABBRID0EXABG" xlink:type="simple">T1</abbrev>.</p><p><abbrev xmlns:xlink="http://www.w3.org/1999/xlink" xlink:title="third thoracopod" id="ABBRID0E4ABG" xlink:type="simple">T3</abbrev> (Fig. <xref ref-type="fig" rid="F6">6C</xref>) a cleaning leg. Basal segment (basis) elongated, ventrally with a long basal seta dp; apically with a single, long (as long as the segment itself) and smooth seta, mid-dorsally with two setae, the most distally inserted one approximately three times as long as the proximal one and reaching beyond the distal tip of segment with half of its length. En1 the longest endopodal segment, with subapically a long e seta, plumose in its distal third. En2 shorter than En1 by approximately one third, devoid of setae. En3 short, approximately half the length En2 and devoid of setae. En4 even smaller than En3, slightly obliquely inserted on the latter, carrying a long and curved claw h2 (but not fused with it) and a spine-like h3, fitting in a ventro-apical space of En2, thus forming a cleaning pincer.</p><p><abbrev xmlns:xlink="http://www.w3.org/1999/xlink" xlink:title="hemipenis" id="ABBRID0EHBBG" xlink:type="simple">Hp</abbrev> (Figs <xref ref-type="fig" rid="F6">6D</xref>, <xref ref-type="fig" rid="F7">7</xref>) with broad, elongated and sclerotised muscular body, comprising three or four main bundles of muscles (see Polscope illustration, Fig. <xref ref-type="fig" rid="F7">7</xref>), an elongated and sub-rectangular distal lobe (<abbrev xmlns:xlink="http://www.w3.org/1999/xlink" xlink:title="distal lobe of Hp" id="ABBRID0EXBBG" xlink:type="simple">DL</abbrev>), with bluntly pointed ventro-distal edge, with a short seta inserted in the middle of the basal part of the lobe <abbrev xmlns:xlink="http://www.w3.org/1999/xlink" xlink:title="distal lobe of Hp" id="ABBRID0E2BBG" xlink:type="simple">DL</abbrev>, and a long narrow, coiled copulatory process, distally pointed. <abbrev xmlns:xlink="http://www.w3.org/1999/xlink" xlink:title="caudal ramus (“organ fourchu” in female)" id="ABBRID0E6BBG" xlink:type="simple">CR</abbrev> (Fig. <xref ref-type="fig" rid="F6">6E</xref>) consisting of two stout setae at base of each <abbrev xmlns:xlink="http://www.w3.org/1999/xlink" xlink:title="hemipenis" id="ABBRID0EHCBG" xlink:type="simple">Hp</abbrev>, but not fused with them.</p><fig id="F7" position="float" orientation="portrait"><object-id xmlns:xlink="http://www.w3.org/1999/xlink" content-type="doi" xlink:type="simple">10.3897/zookeys.1224.135458.figure7</object-id><object-id xmlns:xlink="http://www.w3.org/1999/xlink" content-type="arpha" xlink:type="simple">E0BB6D49-FAC8-50AF-9A95-500CBEF4BC07</object-id><label>Figure 7.</label><caption><p><italic><tp:taxon-name><tp:taxon-name-part taxon-name-part-type="genus" reg="Cytheridella">Cytheridella</tp:taxon-name-part><tp:taxon-name-part taxon-name-part-type="species" reg="whitmani">whitmani</tp:taxon-name-part></tp:taxon-name></italic>, male, both <abbrev xmlns:xlink="http://www.w3.org/1999/xlink" xlink:title="hemipenis" id="ABBRID0E5CBG" xlink:type="simple">Hp</abbrev> (INV323015). Image by polychromatic Polscope. Inset: image of the test target. Crucially, the slow axes of the test target are radial, and their hue can be effectively utilized to determine muscle orientation within the <abbrev xmlns:xlink="http://www.w3.org/1999/xlink" xlink:title="hemipenis" id="ABBRID0ECDBG" xlink:type="simple">Hp</abbrev>. Scale = 50 µm.</p></caption><graphic xmlns:xlink="http://www.w3.org/1999/xlink" xlink:href="zookeys-1224-317_article-135458__-g007.jpg" position="float" orientation="portrait" xlink:type="simple" id="oo_1241495.jpg"><uri content-type="original_file" xlink:type="simple">https://binary.pensoft.net/fig/1241495</uri></graphic></fig><p><bold>Female</bold> (only sexually dimorphic features mentioned).</p><p><abbrev xmlns:xlink="http://www.w3.org/1999/xlink" xlink:title="carapace in right lateral view" id="ABBRID0ERDBG" xlink:type="simple">CpRL</abbrev> (Fig. <xref ref-type="fig" rid="F8">8A, B</xref>) sub-rectangular, with widely rounded posterior and anterior margins, the latter slightly ventrally produced; dorsal margin not straight, but strongly indented behind the middle at the start of the lateral sulcus, ventral margin slightly sinuous; with a clear dorso-medial sulcus and an anterior ventro-medial sulcus in both valves, as in the male. <abbrev xmlns:xlink="http://www.w3.org/1999/xlink" xlink:title="carapace in dorsal view" id="ABBRID0EZDBG" xlink:type="simple">CpD</abbrev> (Fig. <xref ref-type="fig" rid="F8">8C</xref>) and <abbrev xmlns:xlink="http://www.w3.org/1999/xlink" xlink:title="carapace in ventral view" id="ABBRID0EBEBG" xlink:type="simple">CpV</abbrev> (Fig. <xref ref-type="fig" rid="F8">8D–F</xref>) with pointed anterior margin and posteriorly with highly developed brood chamber, occupying two-thirds of the posterior part of the <abbrev xmlns:xlink="http://www.w3.org/1999/xlink" xlink:title="carapace" id="ABBRID0EJEBG" xlink:type="simple">Cp</abbrev>, posterior margin almost straight. External valve surface heavily ornamented, set with circular and longitudinal pits, rimed pores, especially anteriorly and posteriorly with long and stiff setae in <italic>Porenwarzen</italic>.</p><fig id="F8" position="float" orientation="portrait"><object-id xmlns:xlink="http://www.w3.org/1999/xlink" content-type="doi" xlink:type="simple">10.3897/zookeys.1224.135458.figure8</object-id><object-id xmlns:xlink="http://www.w3.org/1999/xlink" content-type="arpha" xlink:type="simple">875556CD-54A0-563C-8E1F-0077D91A762A</object-id><label>Figure 8.</label><caption><p><italic><tp:taxon-name><tp:taxon-name-part taxon-name-part-type="genus" reg="Cytheridella">Cytheridella</tp:taxon-name-part><tp:taxon-name-part taxon-name-part-type="species" reg="whitmani">whitmani</tp:taxon-name-part></tp:taxon-name></italic>, female <bold>A</bold><abbrev xmlns:xlink="http://www.w3.org/1999/xlink" xlink:title="carapace in right lateral view" id="ABBRID0EEFBG" xlink:type="simple">CpRL</abbrev> (INV323008) <bold>B</bold><abbrev xmlns:xlink="http://www.w3.org/1999/xlink" xlink:title="carapace in right lateral view" id="ABBRID0EKFBG" xlink:type="simple">CpRL</abbrev>, detail of anterodorsal part (INV323008) <bold>C</bold><abbrev xmlns:xlink="http://www.w3.org/1999/xlink" xlink:title="carapace in dorsal view" id="ABBRID0EQFBG" xlink:type="simple">CpD</abbrev> (INV323006) <bold>D</bold><abbrev xmlns:xlink="http://www.w3.org/1999/xlink" xlink:title="carapace in ventral view" id="ABBRID0EWFBG" xlink:type="simple">CpV</abbrev> (INV323007) <bold>E</bold><abbrev xmlns:xlink="http://www.w3.org/1999/xlink" xlink:title="carapace in ventral view" id="ABBRID0E3FBG" xlink:type="simple">CpV</abbrev>, detail of posterior part (INV323007) <bold>F</bold><abbrev xmlns:xlink="http://www.w3.org/1999/xlink" xlink:title="carapace in ventral view" id="ABBRID0ECGBG" xlink:type="simple">CpV</abbrev>, detail of anterior part (INV323007). Scale bars: 100 μm (<bold>A, C, D</bold>); 50 μm (<bold>B, E, F</bold>).</p></caption><graphic xmlns:xlink="http://www.w3.org/1999/xlink" xlink:href="zookeys-1224-317_article-135458__-g008.jpg" position="float" orientation="portrait" xlink:type="simple" id="oo_1241496.jpg"><uri content-type="original_file" xlink:type="simple">https://binary.pensoft.net/fig/1241496</uri></graphic></fig><p><abbrev xmlns:xlink="http://www.w3.org/1999/xlink" xlink:title="right valve in internal view" id="ABBRID0ERGBG" xlink:type="simple">RVi</abbrev> (Fig. <xref ref-type="fig" rid="F9">9B, E, F</xref>) with shape as for the <abbrev xmlns:xlink="http://www.w3.org/1999/xlink" xlink:title="carapace in right lateral view" id="ABBRID0EZGBG" xlink:type="simple">CpRL</abbrev>, but with straight dorsal and slightly sinuous ventral sides, both anterior and posterior margins widely rounded; well-developed selvage widely inwardly displaced along anterior and posterior margins, especially in the postero-ventral part, this part of the flange with a series of rimmed pores with single setae. Posterior brood pouch most prominent.</p><fig id="F9" position="float" orientation="portrait"><object-id xmlns:xlink="http://www.w3.org/1999/xlink" content-type="doi" xlink:type="simple">10.3897/zookeys.1224.135458.figure9</object-id><object-id xmlns:xlink="http://www.w3.org/1999/xlink" content-type="arpha" xlink:type="simple">0B9D4F19-DF74-5E00-94DA-272E2059AA1B</object-id><label>Figure 9.</label><caption><p><italic><tp:taxon-name><tp:taxon-name-part taxon-name-part-type="genus" reg="Cytheridella">Cytheridella</tp:taxon-name-part><tp:taxon-name-part taxon-name-part-type="species" reg="whitmani">whitmani</tp:taxon-name-part></tp:taxon-name></italic>, female <bold>A</bold><abbrev xmlns:xlink="http://www.w3.org/1999/xlink" xlink:title="left valve in internal view" id="ABBRID0ESHBG" xlink:type="simple">LVi</abbrev> (INV3230014) <bold>B</bold><abbrev xmlns:xlink="http://www.w3.org/1999/xlink" xlink:title="right valve in internal view" id="ABBRID0EYHBG" xlink:type="simple">RVi</abbrev> (INV3230014) <bold>C</bold><abbrev xmlns:xlink="http://www.w3.org/1999/xlink" xlink:title="left valve in internal view" id="ABBRID0E5HBG" xlink:type="simple">LVi</abbrev>, detail of posterior part (INV3230014) <bold>D</bold><abbrev xmlns:xlink="http://www.w3.org/1999/xlink" xlink:title="left valve in internal view" id="ABBRID0EEIBG" xlink:type="simple">LVi</abbrev>, detail of anterior part (INV3230014) <bold>E</bold><abbrev xmlns:xlink="http://www.w3.org/1999/xlink" xlink:title="right valve in internal view" id="ABBRID0EKIBG" xlink:type="simple">RVi</abbrev>, detail of anterior part (INV3230014) <bold>F</bold><abbrev xmlns:xlink="http://www.w3.org/1999/xlink" xlink:title="right valve in internal view" id="ABBRID0EQIBG" xlink:type="simple">RVi</abbrev>, detail of posterior part (INV3230014). Scale bars: 100 μm (<bold>A, B</bold>); 50 μm (<bold>C–F</bold>).</p></caption><graphic xmlns:xlink="http://www.w3.org/1999/xlink" xlink:href="zookeys-1224-317_article-135458__-g009.jpg" position="float" orientation="portrait" xlink:type="simple" id="oo_1241497.jpg"><uri content-type="original_file" xlink:type="simple">https://binary.pensoft.net/fig/1241497</uri></graphic></fig><p><abbrev xmlns:xlink="http://www.w3.org/1999/xlink" xlink:title="left valve in internal view" id="ABBRID0E6IBG" xlink:type="simple">LVi</abbrev> (Fig. <xref ref-type="fig" rid="F9">9A, C, D</xref>) almost symmetrically as the <abbrev xmlns:xlink="http://www.w3.org/1999/xlink" xlink:title="right valve" id="ABBRID0EHJBG" xlink:type="simple">RV</abbrev>, but with selvage slightly less inwardly displaced, especially in the postero-ventral part.</p><p><abbrev xmlns:xlink="http://www.w3.org/1999/xlink" xlink:title="antennula" id="ABBRID0ENJBG" xlink:type="simple">A1</abbrev> (Fig. <xref ref-type="fig" rid="F10">10A</xref>) with “trident” aspect of short dorso-apical seta on fourth segment pronounced (consisting of apical point and two subapical spines); ventro-apical seta in this segment a long seta, not a claw; accompanying seta to aesthetasc <abbrev xmlns:xlink="http://www.w3.org/1999/xlink" xlink:title="aesthetascs on A2 and A1 respectively" id="ABBRID0EVJBG" xlink:type="simple">Ya</abbrev> on terminal seta twice as long as aesthetasc itself.</p><fig id="F10" position="float" orientation="portrait"><object-id xmlns:xlink="http://www.w3.org/1999/xlink" content-type="doi" xlink:type="simple">10.3897/zookeys.1224.135458.figure10</object-id><object-id xmlns:xlink="http://www.w3.org/1999/xlink" content-type="arpha" xlink:type="simple">61A68490-0099-535B-90DA-0FFC8B4DD6FA</object-id><label>Figure 10.</label><caption><p><italic><tp:taxon-name><tp:taxon-name-part taxon-name-part-type="genus" reg="Cytheridella">Cytheridella</tp:taxon-name-part><tp:taxon-name-part taxon-name-part-type="species" reg="whitmani">whitmani</tp:taxon-name-part></tp:taxon-name></italic>, allotype female <bold>A</bold><abbrev xmlns:xlink="http://www.w3.org/1999/xlink" xlink:title="antennula" id="ABBRID0EOKBG" xlink:type="simple">A1</abbrev> (INV323001) <bold>B</bold><abbrev xmlns:xlink="http://www.w3.org/1999/xlink" xlink:title="antenna" id="ABBRID0EUKBG" xlink:type="simple">A2</abbrev> (INV323001). Scale bars: 50 µm.</p></caption><graphic xmlns:xlink="http://www.w3.org/1999/xlink" xlink:href="zookeys-1224-317_article-135458__-g010.jpg" position="float" orientation="portrait" xlink:type="simple" id="oo_1241498.jpg"><uri content-type="original_file" xlink:type="simple">https://binary.pensoft.net/fig/1241498</uri></graphic></fig><p><abbrev xmlns:xlink="http://www.w3.org/1999/xlink" xlink:title="antenna" id="ABBRID0E6KBG" xlink:type="simple">A2</abbrev> (Fig. <xref ref-type="fig" rid="F10">10B</xref>) with exopodal seta shorter than in the male, not reaching tips of end claws; these three claws more (sub-) equal than in the male.</p><p><abbrev xmlns:xlink="http://www.w3.org/1999/xlink" xlink:title="mandibula" id="ABBRID0EJLBG" xlink:type="simple">Md</abbrev> coxa (<abbrev xmlns:xlink="http://www.w3.org/1999/xlink" xlink:title="mandibula" id="ABBRID0ENLBG" xlink:type="simple">Md</abbrev>) (Fig. <xref ref-type="fig" rid="F11">11A</xref>) less sinuous than in the male. Palp (Fig. <xref ref-type="fig" rid="F11">11B</xref>) with setae in first segment more subequal in length.</p><fig id="F11" position="float" orientation="portrait"><object-id xmlns:xlink="http://www.w3.org/1999/xlink" content-type="doi" xlink:type="simple">10.3897/zookeys.1224.135458.figure11</object-id><object-id xmlns:xlink="http://www.w3.org/1999/xlink" content-type="arpha" xlink:type="simple">CD09CA01-3867-52A3-88E0-0DBCC08B5F2A</object-id><label>Figure 11.</label><caption><p><italic><tp:taxon-name><tp:taxon-name-part taxon-name-part-type="genus" reg="Cytheridella">Cytheridella</tp:taxon-name-part><tp:taxon-name-part taxon-name-part-type="species" reg="whitmani">whitmani</tp:taxon-name-part></tp:taxon-name></italic>, allotype female <bold>A</bold><abbrev xmlns:xlink="http://www.w3.org/1999/xlink" xlink:title="mandibula" id="ABBRID0EOMBG" xlink:type="simple">Md</abbrev> (INV323001) <bold>B</bold><abbrev xmlns:xlink="http://www.w3.org/1999/xlink" xlink:title="mandibula" id="ABBRID0EUMBG" xlink:type="simple">Md</abbrev>-palp (INV323001) <bold>C</bold><abbrev xmlns:xlink="http://www.w3.org/1999/xlink" xlink:title="maxillula" id="ABBRID0E1MBG" xlink:type="simple">Mx1</abbrev> (INV323001). Scale bars: 50 µm.</p></caption><graphic xmlns:xlink="http://www.w3.org/1999/xlink" xlink:href="zookeys-1224-317_article-135458__-g011.jpg" position="float" orientation="portrait" xlink:type="simple" id="oo_1241499.jpg"><uri content-type="original_file" xlink:type="simple">https://binary.pensoft.net/fig/1241499</uri></graphic></fig><p>Chaetotaxy of endites and palp of <abbrev xmlns:xlink="http://www.w3.org/1999/xlink" xlink:title="maxillula" id="ABBRID0EFNBG" xlink:type="simple">Mx1</abbrev> (Fig. <xref ref-type="fig" rid="F11">11C</xref>) highly similar to that in the male, but one distal claw on the palp significantly shorter than the three others.</p><p><abbrev xmlns:xlink="http://www.w3.org/1999/xlink" xlink:title="first thoracopod" id="ABBRID0EPNBG" xlink:type="simple">T1</abbrev> (Fig. <xref ref-type="fig" rid="F12">12A</xref>), <abbrev xmlns:xlink="http://www.w3.org/1999/xlink" xlink:title="second thoracopod" id="ABBRID0EXNBG" xlink:type="simple">T2</abbrev> (Fig. <xref ref-type="fig" rid="F12">12B</xref>) and <abbrev xmlns:xlink="http://www.w3.org/1999/xlink" xlink:title="third thoracopod" id="ABBRID0E6NBG" xlink:type="simple">T3</abbrev> (Fig. <xref ref-type="fig" rid="F12">12C</xref>) largely as in the male, but with En4 in <abbrev xmlns:xlink="http://www.w3.org/1999/xlink" xlink:title="third thoracopod" id="ABBRID0EHOBG" xlink:type="simple">T3</abbrev> even more obliquely inserted on the tip of En3.</p><fig id="F12" position="float" orientation="portrait"><object-id xmlns:xlink="http://www.w3.org/1999/xlink" content-type="doi" xlink:type="simple">10.3897/zookeys.1224.135458.figure12</object-id><object-id xmlns:xlink="http://www.w3.org/1999/xlink" content-type="arpha" xlink:type="simple">AF59986B-D740-5E6C-8672-D4AC364B70A3</object-id><label>Figure 12.</label><caption><p><italic><tp:taxon-name><tp:taxon-name-part taxon-name-part-type="genus" reg="Cytheridella">Cytheridella</tp:taxon-name-part><tp:taxon-name-part taxon-name-part-type="species" reg="whitmani">whitmani</tp:taxon-name-part></tp:taxon-name></italic>, allotype female <bold>A</bold><abbrev xmlns:xlink="http://www.w3.org/1999/xlink" xlink:title="first thoracopod" id="ABBRID0EAPBG" xlink:type="simple">T1</abbrev> (INV323001) <bold>B</bold><abbrev xmlns:xlink="http://www.w3.org/1999/xlink" xlink:title="second thoracopod" id="ABBRID0EGPBG" xlink:type="simple">T2</abbrev> (INV323001) <bold>C</bold><abbrev xmlns:xlink="http://www.w3.org/1999/xlink" xlink:title="third thoracopod" id="ABBRID0EMPBG" xlink:type="simple">T3</abbrev> (INV323001) <bold>D</bold><abbrev xmlns:xlink="http://www.w3.org/1999/xlink" xlink:title="caudal ramus (“organ fourchu” in female)" id="ABBRID0ESPBG" xlink:type="simple">CR</abbrev> and post-abdomen (INV323001). Scale bars: 50 µm.</p></caption><graphic xmlns:xlink="http://www.w3.org/1999/xlink" xlink:href="zookeys-1224-317_article-135458__-g012.jpg" position="float" orientation="portrait" xlink:type="simple" id="oo_1241500.jpg"><uri content-type="original_file" xlink:type="simple">https://binary.pensoft.net/fig/1241500</uri></graphic></fig><p>Posterior part of body (Fig. <xref ref-type="fig" rid="F12">12D</xref>) with <abbrev xmlns:xlink="http://www.w3.org/1999/xlink" xlink:title="caudal ramus (“organ fourchu” in female)" id="ABBRID0EBQBG" xlink:type="simple">CR</abbrev> (“organ fourchu” in <xref ref-type="bibr" rid="B50">Rome and De Deckker 1977</xref>) composed of an elongated ramus, ending in bifurcation, with one short, bluntly pointed branch and one longer, hook-like branch; one additional caudal lobe set with pseudochaeta.</p></tp:treatment-sec><tp:treatment-sec sec-type="description" id="SECID0EJQBG"><title>Measurements.</title><p>See Table <xref ref-type="table" rid="T2">2</xref>.</p><table-wrap id="T2" position="float" orientation="portrait"><label>Table 2.</label><caption><p>Measurements of Recent and fossil species of <italic><tp:taxon-name><tp:taxon-name-part taxon-name-part-type="genus" reg="Cytheridella">Cytheridella</tp:taxon-name-part></tp:taxon-name></italic> (from literature) and from specimens of <italic><tp:taxon-name><tp:taxon-name-part taxon-name-part-type="genus" reg="Cytheridella">C.</tp:taxon-name-part><tp:taxon-name-part taxon-name-part-type="species" reg="whitmani">whitmani</tp:taxon-name-part></tp:taxon-name></italic> used in the present paper for illustration by <abbrev xmlns:xlink="http://www.w3.org/1999/xlink" xlink:title="Scanning Electron Microscopy" id="ABBRID0EORBG" xlink:type="simple">SEM</abbrev> (all in µm). F = female. M = Male. FOSS = Fossil. <xref ref-type="bibr" rid="B66">Wrozyna et al. (2014)</xref> identified two female morphotypes (large F and small F). <xref ref-type="bibr" rid="B65">Victor (1987)</xref> reported on two different populations of <italic><tp:taxon-name><tp:taxon-name-part taxon-name-part-type="genus" reg="Cytheridella">C.</tp:taxon-name-part><tp:taxon-name-part taxon-name-part-type="species" reg="tepida">tepida</tp:taxon-name-part></tp:taxon-name></italic>, one from northern and one from southern Nigeria, with large size differences between them. “/” = measurements not given in the reference.</p></caption><table id="TID0EKKBI" rules="all"><tbody><tr><th rowspan="1" colspan="5">Literature Data</th></tr><tr><td rowspan="1" colspan="1">Species</td><td rowspan="1" colspan="1">L</td><td rowspan="1" colspan="1">H</td><td rowspan="1" colspan="1">W</td><td rowspan="1" colspan="1">References</td></tr><tr><td rowspan="1" colspan="1"><italic><tp:taxon-name><tp:taxon-name-part taxon-name-part-type="genus" reg="Cytheridella">C.</tp:taxon-name-part><tp:taxon-name-part taxon-name-part-type="species" reg="ilosvayi">ilosvayi</tp:taxon-name-part></tp:taxon-name></italic> F</td><td rowspan="1" colspan="1">960–1140</td><td rowspan="1" colspan="1">910</td><td rowspan="1" colspan="1">770</td><td rowspan="1" colspan="1">
                    <xref ref-type="bibr" rid="B47">Purper 1974</xref>
                  </td></tr><tr><td rowspan="1" colspan="1"><italic><tp:taxon-name><tp:taxon-name-part taxon-name-part-type="genus" reg="Cytheridella">C.</tp:taxon-name-part><tp:taxon-name-part taxon-name-part-type="species" reg="ilosvayi">ilosvayi</tp:taxon-name-part></tp:taxon-name></italic> M</td><td rowspan="1" colspan="1">880–950</td><td rowspan="1" colspan="1">550</td><td rowspan="1" colspan="1">540</td><td rowspan="1" colspan="1">
                    <xref ref-type="bibr" rid="B47">Purper 1974</xref>
                  </td></tr><tr><td rowspan="1" colspan="1"><italic><tp:taxon-name><tp:taxon-name-part taxon-name-part-type="genus" reg="Cytheridella">C.</tp:taxon-name-part><tp:taxon-name-part taxon-name-part-type="species" reg="ilosvayi">ilosvayi</tp:taxon-name-part></tp:taxon-name></italic> large F</td><td rowspan="1" colspan="1">1110–1140</td><td rowspan="1" colspan="1">/</td><td rowspan="1" colspan="1">/</td><td rowspan="1" colspan="1">
                    <xref ref-type="bibr" rid="B66">Wrozyna et al. 2014</xref>
                  </td></tr><tr><td rowspan="1" colspan="1"><italic><tp:taxon-name><tp:taxon-name-part taxon-name-part-type="genus" reg="Cytheridella">C.</tp:taxon-name-part><tp:taxon-name-part taxon-name-part-type="species" reg="ilosvayi">ilosvayi</tp:taxon-name-part></tp:taxon-name></italic> small F</td><td rowspan="1" colspan="1">920–990</td><td rowspan="1" colspan="1">/</td><td rowspan="1" colspan="1">/</td><td rowspan="1" colspan="1">
                    <xref ref-type="bibr" rid="B66">Wrozyna et al. 2014</xref>
                  </td></tr><tr><td rowspan="1" colspan="1"><italic><tp:taxon-name><tp:taxon-name-part taxon-name-part-type="genus" reg="Cytheridella">C.</tp:taxon-name-part><tp:taxon-name-part taxon-name-part-type="species" reg="monodi">monodi</tp:taxon-name-part></tp:taxon-name></italic> F</td><td rowspan="1" colspan="1">760</td><td rowspan="1" colspan="1">380</td><td rowspan="1" colspan="1">480</td><td rowspan="1" colspan="1">
                    <xref ref-type="bibr" rid="B32">Klie 1936</xref>
                  </td></tr><tr><td rowspan="1" colspan="1"><italic><tp:taxon-name><tp:taxon-name-part taxon-name-part-type="genus" reg="Cytheridella">C.</tp:taxon-name-part><tp:taxon-name-part taxon-name-part-type="species" reg="monodi">monodi</tp:taxon-name-part></tp:taxon-name></italic> M</td><td rowspan="1" colspan="1">650</td><td rowspan="1" colspan="1">350</td><td rowspan="1" colspan="1">370</td><td rowspan="1" colspan="1">
                    <xref ref-type="bibr" rid="B32">Klie 1936</xref>
                  </td></tr><tr><td rowspan="1" colspan="1"><italic><tp:taxon-name><tp:taxon-name-part taxon-name-part-type="genus" reg="Cytheridella">C.</tp:taxon-name-part><tp:taxon-name-part taxon-name-part-type="species" reg="chariessa">chariessa</tp:taxon-name-part></tp:taxon-name></italic> F</td><td rowspan="1" colspan="1">870</td><td rowspan="1" colspan="1">430</td><td rowspan="1" colspan="1">590</td><td rowspan="1" colspan="1">
                    <xref ref-type="bibr" rid="B50">Rome and De Deckker 1977</xref>
                  </td></tr><tr><td rowspan="1" colspan="1"><italic><tp:taxon-name><tp:taxon-name-part taxon-name-part-type="genus" reg="Cytheridella">C.</tp:taxon-name-part><tp:taxon-name-part taxon-name-part-type="species" reg="chariessa">chariessa</tp:taxon-name-part></tp:taxon-name></italic> M</td><td rowspan="1" colspan="1">780</td><td rowspan="1" colspan="1">390</td><td rowspan="1" colspan="1">440</td><td rowspan="1" colspan="1">
                    <xref ref-type="bibr" rid="B50">Rome and De Deckker 1977</xref>
                  </td></tr><tr><td rowspan="1" colspan="1"><italic><tp:taxon-name><tp:taxon-name-part taxon-name-part-type="genus" reg="Cytheridella">C.</tp:taxon-name-part><tp:taxon-name-part taxon-name-part-type="species" reg="damasi">damasi</tp:taxon-name-part></tp:taxon-name></italic> F</td><td rowspan="1" colspan="1">900</td><td rowspan="1" colspan="1">450</td><td rowspan="1" colspan="1">630</td><td rowspan="1" colspan="1">
                    <xref ref-type="bibr" rid="B33">Klie 1944</xref>
                  </td></tr><tr><td rowspan="1" colspan="1"><italic><tp:taxon-name><tp:taxon-name-part taxon-name-part-type="genus" reg="Cytheridella">C.</tp:taxon-name-part><tp:taxon-name-part taxon-name-part-type="species" reg="damasi">damasi</tp:taxon-name-part></tp:taxon-name></italic> M</td><td rowspan="1" colspan="1">700</td><td rowspan="1" colspan="1">380</td><td rowspan="1" colspan="1">380</td><td rowspan="1" colspan="1">
                    <xref ref-type="bibr" rid="B33">Klie 1944</xref>
                  </td></tr><tr><td rowspan="1" colspan="1"><italic><tp:taxon-name><tp:taxon-name-part taxon-name-part-type="genus" reg="Cytheridella">C.</tp:taxon-name-part><tp:taxon-name-part taxon-name-part-type="species" reg="tepida">tepida</tp:taxon-name-part></tp:taxon-name></italic> North Nigeria F</td><td rowspan="1" colspan="1">1140–1160</td><td rowspan="1" colspan="1">570–590</td><td rowspan="1" colspan="1">780–810</td><td rowspan="1" colspan="1">
                    <xref ref-type="bibr" rid="B65">Victor 1987</xref>
                  </td></tr><tr><td rowspan="1" colspan="1"><italic><tp:taxon-name><tp:taxon-name-part taxon-name-part-type="genus" reg="Cytheridella">C.</tp:taxon-name-part><tp:taxon-name-part taxon-name-part-type="species" reg="tepida">tepida</tp:taxon-name-part></tp:taxon-name></italic> North Nigeria M</td><td rowspan="1" colspan="1">950–1000</td><td rowspan="1" colspan="1">540–550</td><td rowspan="1" colspan="1">550–570</td><td rowspan="1" colspan="1">
                    <xref ref-type="bibr" rid="B65">Victor 1987</xref>
                  </td></tr><tr><td rowspan="1" colspan="1"><italic><tp:taxon-name><tp:taxon-name-part taxon-name-part-type="genus" reg="Cytheridella">C.</tp:taxon-name-part><tp:taxon-name-part taxon-name-part-type="species" reg="tepida">tepida</tp:taxon-name-part></tp:taxon-name></italic> South Nigeria F</td><td rowspan="1" colspan="1">1180–1640</td><td rowspan="1" colspan="1">590–840</td><td rowspan="1" colspan="1">780–820</td><td rowspan="1" colspan="1">
                    <xref ref-type="bibr" rid="B65">Victor 1987</xref>
                  </td></tr><tr><td rowspan="1" colspan="1"><italic><tp:taxon-name><tp:taxon-name-part taxon-name-part-type="genus" reg="Cytheridella">C.</tp:taxon-name-part><tp:taxon-name-part taxon-name-part-type="species" reg="tepida">tepida</tp:taxon-name-part></tp:taxon-name></italic> South Nigeria M</td><td rowspan="1" colspan="1">1000–1500</td><td rowspan="1" colspan="1">540–800</td><td rowspan="1" colspan="1">/</td><td rowspan="1" colspan="1">
                    <xref ref-type="bibr" rid="B65">Victor 1987</xref>
                  </td></tr><tr><td rowspan="1" colspan="1"><italic><tp:taxon-name><tp:taxon-name-part taxon-name-part-type="genus" reg="Cytheridella">C.</tp:taxon-name-part><tp:taxon-name-part taxon-name-part-type="species" reg="danielopoli">danielopoli</tp:taxon-name-part></tp:taxon-name></italic> (FOSS)</td><td rowspan="1" colspan="1">880</td><td rowspan="1" colspan="1">/</td><td rowspan="1" colspan="1">/</td><td rowspan="1" colspan="1">
                    <xref ref-type="bibr" rid="B15">Danielopol et al. 2023</xref>
                  </td></tr><tr><td rowspan="1" colspan="1"><italic><tp:taxon-name><tp:taxon-name-part taxon-name-part-type="genus" reg="Cytheridella">C.</tp:taxon-name-part><tp:taxon-name-part taxon-name-part-type="species" reg="martingrossi">martingrossi</tp:taxon-name-part></tp:taxon-name></italic> (FOSS)</td><td rowspan="1" colspan="1">1020–1120</td><td rowspan="1" colspan="1">/</td><td rowspan="1" colspan="1">/</td><td rowspan="1" colspan="1">
                    <xref ref-type="bibr" rid="B15">Danielopol et al. 2023</xref>
                  </td></tr><tr><td rowspan="1" colspan="5">Measurements <italic><tp:taxon-name><tp:taxon-name-part taxon-name-part-type="genus" reg="Cytheridella">C.</tp:taxon-name-part><tp:taxon-name-part taxon-name-part-type="species" reg="whitmani">whitmani</tp:taxon-name-part></tp:taxon-name></italic> in the present paper</td></tr><tr><td rowspan="1" colspan="1"/><td rowspan="1" colspan="1">L</td><td rowspan="1" colspan="1">H</td><td rowspan="1" colspan="1">W</td><td rowspan="1" colspan="1"/></tr><tr><td rowspan="1" colspan="5">Females</td></tr><tr><td rowspan="1" colspan="1">
                    <italic>
                      <tp:taxon-name><tp:taxon-name-part taxon-name-part-type="genus" reg="Cytheridella">C.</tp:taxon-name-part><tp:taxon-name-part taxon-name-part-type="species" reg="whitmani">whitmani</tp:taxon-name-part></tp:taxon-name>
                    </italic>
                  </td><td rowspan="1" colspan="1">789</td><td rowspan="1" colspan="1"/><td rowspan="1" colspan="1">541</td><td rowspan="1" colspan="1">INV323006 <abbrev xmlns:xlink="http://www.w3.org/1999/xlink" xlink:title="carapace in dorsal view" id="ABBRID0EPFAI" xlink:type="simple">CpD</abbrev></td></tr><tr><td rowspan="1" colspan="1">
                    <italic>
                      <tp:taxon-name><tp:taxon-name-part taxon-name-part-type="genus" reg="Cytheridella">C.</tp:taxon-name-part><tp:taxon-name-part taxon-name-part-type="species" reg="whitmani">whitmani</tp:taxon-name-part></tp:taxon-name>
                    </italic>
                  </td><td rowspan="1" colspan="1">768</td><td rowspan="1" colspan="1"/><td rowspan="1" colspan="1">541</td><td rowspan="1" colspan="1">INV323007 <abbrev xmlns:xlink="http://www.w3.org/1999/xlink" xlink:title="carapace in ventral view" id="ABBRID0EPGAI" xlink:type="simple">CpV</abbrev></td></tr><tr><td rowspan="1" colspan="1">
                    <italic>
                      <tp:taxon-name><tp:taxon-name-part taxon-name-part-type="genus" reg="Cytheridella">C.</tp:taxon-name-part><tp:taxon-name-part taxon-name-part-type="species" reg="whitmani">whitmani</tp:taxon-name-part></tp:taxon-name>
                    </italic>
                  </td><td rowspan="1" colspan="1">766</td><td rowspan="1" colspan="1">453</td><td rowspan="1" colspan="1"/><td rowspan="1" colspan="1">INV323008 <abbrev xmlns:xlink="http://www.w3.org/1999/xlink" xlink:title="carapace in right lateral view" id="ABBRID0EPHAI" xlink:type="simple">CpRL</abbrev></td></tr><tr><td rowspan="1" colspan="1">
                    <italic>
                      <tp:taxon-name><tp:taxon-name-part taxon-name-part-type="genus" reg="Cytheridella">C.</tp:taxon-name-part><tp:taxon-name-part taxon-name-part-type="species" reg="whitmani">whitmani</tp:taxon-name-part></tp:taxon-name>
                    </italic>
                  </td><td rowspan="1" colspan="1">768</td><td rowspan="1" colspan="1">456</td><td rowspan="1" colspan="1"/><td rowspan="1" colspan="1">INV3230013 <abbrev xmlns:xlink="http://www.w3.org/1999/xlink" xlink:title="left valve in internal view" id="ABBRID0EPIAI" xlink:type="simple">LVi</abbrev></td></tr><tr><td rowspan="1" colspan="1">
                    <italic>
                      <tp:taxon-name><tp:taxon-name-part taxon-name-part-type="genus" reg="Cytheridella">C.</tp:taxon-name-part><tp:taxon-name-part taxon-name-part-type="species" reg="whitmani">whitmani</tp:taxon-name-part></tp:taxon-name>
                    </italic>
                  </td><td rowspan="1" colspan="1">770</td><td rowspan="1" colspan="1">451</td><td rowspan="1" colspan="1"/><td rowspan="1" colspan="1">INV3230013 <abbrev xmlns:xlink="http://www.w3.org/1999/xlink" xlink:title="right valve in internal view" id="ABBRID0EPJAI" xlink:type="simple">RVi</abbrev></td></tr><tr><td rowspan="1" colspan="1">
                    <italic>
                      <tp:taxon-name><tp:taxon-name-part taxon-name-part-type="genus" reg="Cytheridella">C.</tp:taxon-name-part><tp:taxon-name-part taxon-name-part-type="species" reg="whitmani">whitmani</tp:taxon-name-part></tp:taxon-name>
                    </italic>
                  </td><td rowspan="1" colspan="1">773</td><td rowspan="1" colspan="1">449</td><td rowspan="1" colspan="1"/><td rowspan="1" colspan="1">INV3230014 <abbrev xmlns:xlink="http://www.w3.org/1999/xlink" xlink:title="left valve in internal view" id="ABBRID0EPKAI" xlink:type="simple">LVi</abbrev></td></tr><tr><td rowspan="1" colspan="1">
                    <italic>
                      <tp:taxon-name><tp:taxon-name-part taxon-name-part-type="genus" reg="Cytheridella">C.</tp:taxon-name-part><tp:taxon-name-part taxon-name-part-type="species" reg="whitmani">whitmani</tp:taxon-name-part></tp:taxon-name>
                    </italic>
                  </td><td rowspan="1" colspan="1">775</td><td rowspan="1" colspan="1">443</td><td rowspan="1" colspan="1"/><td rowspan="1" colspan="1">INV3230014 <abbrev xmlns:xlink="http://www.w3.org/1999/xlink" xlink:title="right valve in internal view" id="ABBRID0EPLAI" xlink:type="simple">RVi</abbrev></td></tr><tr><td rowspan="1" colspan="5">Males</td></tr><tr><td rowspan="1" colspan="1">
                    <italic>
                      <tp:taxon-name><tp:taxon-name-part taxon-name-part-type="genus" reg="Cytheridella">C.</tp:taxon-name-part><tp:taxon-name-part taxon-name-part-type="species" reg="whitmani">whitmani</tp:taxon-name-part></tp:taxon-name>
                    </italic>
                  </td><td rowspan="1" colspan="1">683</td><td rowspan="1" colspan="1"/><td rowspan="1" colspan="1">366</td><td rowspan="1" colspan="1">INV323002 <abbrev xmlns:xlink="http://www.w3.org/1999/xlink" xlink:title="carapace in dorsal view" id="ABBRID0ETMAI" xlink:type="simple">CpD</abbrev></td></tr><tr><td rowspan="1" colspan="1">
                    <italic>
                      <tp:taxon-name><tp:taxon-name-part taxon-name-part-type="genus" reg="Cytheridella">C.</tp:taxon-name-part><tp:taxon-name-part taxon-name-part-type="species" reg="whitmani">whitmani</tp:taxon-name-part></tp:taxon-name>
                    </italic>
                  </td><td rowspan="1" colspan="1">678</td><td rowspan="1" colspan="1"/><td rowspan="1" colspan="1">349</td><td rowspan="1" colspan="1">INV323003 <abbrev xmlns:xlink="http://www.w3.org/1999/xlink" xlink:title="carapace in dorsal view" id="ABBRID0ETNAI" xlink:type="simple">CpD</abbrev></td></tr><tr><td rowspan="1" colspan="1">
                    <italic>
                      <tp:taxon-name><tp:taxon-name-part taxon-name-part-type="genus" reg="Cytheridella">C.</tp:taxon-name-part><tp:taxon-name-part taxon-name-part-type="species" reg="whitmani">whitmani</tp:taxon-name-part></tp:taxon-name>
                    </italic>
                  </td><td rowspan="1" colspan="1">698</td><td rowspan="1" colspan="1">403</td><td rowspan="1" colspan="1"/><td rowspan="1" colspan="1">INV323004 <abbrev xmlns:xlink="http://www.w3.org/1999/xlink" xlink:title="carapace in right lateral view" id="ABBRID0ETOAI" xlink:type="simple">CpRL</abbrev></td></tr><tr><td rowspan="1" colspan="1">
                    <italic>
                      <tp:taxon-name><tp:taxon-name-part taxon-name-part-type="genus" reg="Cytheridella">C.</tp:taxon-name-part><tp:taxon-name-part taxon-name-part-type="species" reg="whitmani">whitmani</tp:taxon-name-part></tp:taxon-name>
                    </italic>
                  </td><td rowspan="1" colspan="1">706</td><td rowspan="1" colspan="1">425</td><td rowspan="1" colspan="1"/><td rowspan="1" colspan="1">INV323009 <abbrev xmlns:xlink="http://www.w3.org/1999/xlink" xlink:title="left valve in internal view" id="ABBRID0ETPAI" xlink:type="simple">LVi</abbrev></td></tr><tr><td rowspan="1" colspan="1">
                    <italic>
                      <tp:taxon-name><tp:taxon-name-part taxon-name-part-type="genus" reg="Cytheridella">C.</tp:taxon-name-part><tp:taxon-name-part taxon-name-part-type="species" reg="whitmani">whitmani</tp:taxon-name-part></tp:taxon-name>
                    </italic>
                  </td><td rowspan="1" colspan="1">698</td><td rowspan="1" colspan="1">416</td><td rowspan="1" colspan="1"/><td rowspan="1" colspan="1">INV323009 <abbrev xmlns:xlink="http://www.w3.org/1999/xlink" xlink:title="right valve in internal view" id="ABBRID0ETQAI" xlink:type="simple">RVi</abbrev></td></tr><tr><td rowspan="1" colspan="1">
                    <italic>
                      <tp:taxon-name><tp:taxon-name-part taxon-name-part-type="genus" reg="Cytheridella">C.</tp:taxon-name-part><tp:taxon-name-part taxon-name-part-type="species" reg="whitmani">whitmani</tp:taxon-name-part></tp:taxon-name>
                    </italic>
                  </td><td rowspan="1" colspan="1">689</td><td rowspan="1" colspan="1">401</td><td rowspan="1" colspan="1"/><td rowspan="1" colspan="1">INV323005 <abbrev xmlns:xlink="http://www.w3.org/1999/xlink" xlink:title="left valve in internal view" id="ABBRID0ETRAI" xlink:type="simple">LVi</abbrev></td></tr><tr><td rowspan="1" colspan="1">
                    <italic>
                      <tp:taxon-name><tp:taxon-name-part taxon-name-part-type="genus" reg="Cytheridella">C.</tp:taxon-name-part><tp:taxon-name-part taxon-name-part-type="species" reg="whitmani">whitmani</tp:taxon-name-part></tp:taxon-name>
                    </italic>
                  </td><td rowspan="1" colspan="1">682</td><td rowspan="1" colspan="1">390</td><td rowspan="1" colspan="1"/><td rowspan="1" colspan="1">INV323005 <abbrev xmlns:xlink="http://www.w3.org/1999/xlink" xlink:title="right valve in internal view" id="ABBRID0ETSAI" xlink:type="simple">RVi</abbrev></td></tr></tbody></table></table-wrap></tp:treatment-sec><tp:treatment-sec sec-type="ecology" id="SECID0EWSAI"><title>Ecology.</title><p>The species is abundant in the permanent lakes on Cape Cod. It occurs on different types of sediments with detritus and was mostly found at ca 0.5–1 m depth.</p></tp:treatment-sec><tp:treatment-sec sec-type="Differential diagnosis" id="SECID0E2SAI"><title>Differential diagnosis.</title><p>This species is especially characterised by the shape of the <abbrev xmlns:xlink="http://www.w3.org/1999/xlink" xlink:title="carapace" id="ABBRID0EBTAI" xlink:type="simple">Cp</abbrev> and of the <abbrev xmlns:xlink="http://www.w3.org/1999/xlink" xlink:title="distal lobe of Hp" id="ABBRID0EFTAI" xlink:type="simple">DL</abbrev> and the <abbrev xmlns:xlink="http://www.w3.org/1999/xlink" xlink:title="copulatory process on Hp" id="ABBRID0EJTAI" xlink:type="simple">cop</abbrev> of the <abbrev xmlns:xlink="http://www.w3.org/1999/xlink" xlink:title="hemipenis" id="ABBRID0ENTAI" xlink:type="simple">Hp</abbrev>, by which it can be distinguished from all living <italic><tp:taxon-name><tp:taxon-name-part taxon-name-part-type="genus" reg="Cytheridella">Cytheridella</tp:taxon-name-part></tp:taxon-name></italic> species. The selvage is more inwardly displaced than in other species, especially so in the postero-ventral corner of the <abbrev xmlns:xlink="http://www.w3.org/1999/xlink" xlink:title="right valve" id="ABBRID0EYTAI" xlink:type="simple">RV</abbrev> of both genders, which also allows distinction from fossil species. <italic><tp:taxon-name><tp:taxon-name-part taxon-name-part-type="genus" reg="Cytheridella">Cytheridella</tp:taxon-name-part><tp:taxon-name-part taxon-name-part-type="species" reg="whitmani">whitmani</tp:taxon-name-part></tp:taxon-name></italic> can be further distinguished from <italic><tp:taxon-name><tp:taxon-name-part taxon-name-part-type="genus" reg="Cytheridella">C.</tp:taxon-name-part><tp:taxon-name-part taxon-name-part-type="species" reg="ilosvayi">ilosvayi</tp:taxon-name-part></tp:taxon-name></italic> by the fact that it is significantly smaller (female length approximately 800 µm against 1000 µm or more in <italic><tp:taxon-name><tp:taxon-name-part taxon-name-part-type="genus" reg="Cytheridella">C.</tp:taxon-name-part><tp:taxon-name-part taxon-name-part-type="species" reg="ilosvayi">ilosvayi</tp:taxon-name-part></tp:taxon-name></italic>), by the less widely developed posterior brood pouch in the female, and by the fact that the setae on the rimmed pores on the posterior inner flanges (named peripheral marginal infold (pmi) by <xref ref-type="bibr" rid="B15">Danielopol et al. 2023</xref>) are simple, whereas these are bi- or multifurcated in <italic><tp:taxon-name><tp:taxon-name-part taxon-name-part-type="genus" reg="Cytheridella">C.</tp:taxon-name-part><tp:taxon-name-part taxon-name-part-type="species" reg="ilosvayi">ilosvayi</tp:taxon-name-part></tp:taxon-name></italic>. In addition, the valves and <abbrev xmlns:xlink="http://www.w3.org/1999/xlink" xlink:title="carapace in right lateral view" id="ABBRID0EMVAI" xlink:type="simple">CpRL</abbrev> in males and females of <italic><tp:taxon-name><tp:taxon-name-part taxon-name-part-type="genus" reg="Cytheridella">C.</tp:taxon-name-part><tp:taxon-name-part taxon-name-part-type="species" reg="whitmani">whitmani</tp:taxon-name-part></tp:taxon-name></italic> have a straight dorsal margin over more than half the length, unlike in <italic><tp:taxon-name><tp:taxon-name-part taxon-name-part-type="genus" reg="Cytheridella">C.</tp:taxon-name-part><tp:taxon-name-part taxon-name-part-type="species" reg="ilosvayi">ilosvayi</tp:taxon-name-part></tp:taxon-name></italic> where this margin is curved. The fossil species, <italic><tp:taxon-name><tp:taxon-name-part taxon-name-part-type="genus" reg="Cytheridella">C.</tp:taxon-name-part><tp:taxon-name-part taxon-name-part-type="species" reg="martingrossi">martingrossi</tp:taxon-name-part></tp:taxon-name></italic> Danielopol &amp; Piller, 2023 (in <xref ref-type="bibr" rid="B15">Danielopol et al. 2023</xref>), is significantly larger than the new species (female length approximately 1100 µm), and the shape of the <abbrev xmlns:xlink="http://www.w3.org/1999/xlink" xlink:title="carapace in right lateral view" id="ABBRID0EVWAI" xlink:type="simple">CpRL</abbrev> is different in that it is posteriorly upturned. Females of <italic><tp:taxon-name><tp:taxon-name-part taxon-name-part-type="genus" reg="Cytheridella">C.</tp:taxon-name-part><tp:taxon-name-part taxon-name-part-type="species" reg="tepida">tepida</tp:taxon-name-part></tp:taxon-name></italic> are between 1100 and 1640 µm long, and as such are the largest species in the genus, much larger than <italic><tp:taxon-name><tp:taxon-name-part taxon-name-part-type="genus" reg="Cytheridella">C.</tp:taxon-name-part><tp:taxon-name-part taxon-name-part-type="species" reg="whitmani">whitmani</tp:taxon-name-part></tp:taxon-name></italic>. <italic><tp:taxon-name><tp:taxon-name-part taxon-name-part-type="genus" reg="Cytheridella">Cytheridella</tp:taxon-name-part><tp:taxon-name-part taxon-name-part-type="species" reg="damasi">damasi</tp:taxon-name-part></tp:taxon-name></italic> (syn. <italic><tp:taxon-name><tp:taxon-name-part taxon-name-part-type="genus" reg="Cytheridella">C.</tp:taxon-name-part><tp:taxon-name-part taxon-name-part-type="species" reg="chariessa">chariessa</tp:taxon-name-part></tp:taxon-name></italic>), <italic><tp:taxon-name><tp:taxon-name-part taxon-name-part-type="genus" reg="Cytheridella">C.</tp:taxon-name-part><tp:taxon-name-part taxon-name-part-type="species" reg="monodi">monodi</tp:taxon-name-part></tp:taxon-name></italic>, and the fossil <italic><tp:taxon-name><tp:taxon-name-part taxon-name-part-type="genus" reg="Cytheridella">C.</tp:taxon-name-part><tp:taxon-name-part taxon-name-part-type="species" reg="danielopoli">danielopoli</tp:taxon-name-part></tp:taxon-name></italic> Purper, 1979 are of similar sizes as <italic><tp:taxon-name><tp:taxon-name-part taxon-name-part-type="genus" reg="Cytheridella">C.</tp:taxon-name-part><tp:taxon-name-part taxon-name-part-type="species" reg="whitmani">whitmani</tp:taxon-name-part></tp:taxon-name></italic>, but have different valve shapes. Whereas the dorsal margin in males and females in <italic><tp:taxon-name><tp:taxon-name-part taxon-name-part-type="genus" reg="Cytheridella">C.</tp:taxon-name-part><tp:taxon-name-part taxon-name-part-type="species" reg="whitmani">whitmani</tp:taxon-name-part></tp:taxon-name></italic> is straight and running parallel with the ventral margin, the dorsal margin in <italic><tp:taxon-name><tp:taxon-name-part taxon-name-part-type="genus" reg="Cytheridella">C.</tp:taxon-name-part><tp:taxon-name-part taxon-name-part-type="species" reg="monodi">monodi</tp:taxon-name-part></tp:taxon-name></italic> is curved, while in <italic><tp:taxon-name><tp:taxon-name-part taxon-name-part-type="genus" reg="Cytheridella">C.</tp:taxon-name-part><tp:taxon-name-part taxon-name-part-type="species" reg="damasi">damasi</tp:taxon-name-part></tp:taxon-name></italic> it is sloping towards the posterior side. In <italic><tp:taxon-name><tp:taxon-name-part taxon-name-part-type="genus" reg="Cytheridella">C.</tp:taxon-name-part><tp:taxon-name-part taxon-name-part-type="species" reg="danielopoli">danielopoli</tp:taxon-name-part></tp:taxon-name></italic>, the shape of the male valves in inner view resembles that of <italic><tp:taxon-name><tp:taxon-name-part taxon-name-part-type="genus" reg="Cytheridella">C.</tp:taxon-name-part><tp:taxon-name-part taxon-name-part-type="species" reg="whitmani">whitmani</tp:taxon-name-part></tp:taxon-name></italic>, but the female brood chamber in the latter species is much more developed than in <italic><tp:taxon-name><tp:taxon-name-part taxon-name-part-type="genus" reg="Cytheridella">C.</tp:taxon-name-part><tp:taxon-name-part taxon-name-part-type="species" reg="danielopoli">danielopoli</tp:taxon-name-part></tp:taxon-name></italic> in both lateral and dorsal view (see <xref ref-type="bibr" rid="B47">Purper 1974</xref>: pl. 7, figs 23, 24).</p></tp:treatment-sec><ref-list><ref id="B50"><mixed-citation xmlns:xlink="http://www.w3.org/1999/xlink" xlink:type="simple"><person-group><name name-style="western"><surname>Rome</surname><given-names>DR</given-names></name><name name-style="western"><surname>De Deckker</surname><given-names>P</given-names></name></person-group> (<year>1977</year>) <article-title>Ostracodes du lac Kivu.</article-title><source>Mémoires de l’Institut géologiques de l’Université de Louvain</source><volume>29</volume>: <fpage>241</fpage>–<lpage>287</lpage>.</mixed-citation></ref><ref id="B66"><mixed-citation xmlns:xlink="http://www.w3.org/1999/xlink" xlink:type="simple"><person-group><name name-style="western"><surname>Wrozyna</surname><given-names>C</given-names></name><name name-style="western"><surname>Piller</surname><given-names>WE</given-names></name><name name-style="western"><surname>Gross</surname><given-names>M</given-names></name></person-group> (<year>2014</year>) <article-title>Morphotypes of <italic><tp:taxon-name><tp:taxon-name-part taxon-name-part-type="genus">Cytheridella</tp:taxon-name-part><tp:taxon-name-part taxon-name-part-type="species">ilosvayi</tp:taxon-name-part></tp:taxon-name></italic> (<tp:taxon-name><tp:taxon-name-part taxon-name-part-type="class">Ostracoda</tp:taxon-name-part></tp:taxon-name>) detected by soft and hard part analyses.</article-title><source>Crustaceana</source><volume>87</volume>: <fpage>1043</fpage>–<lpage>1071</lpage>. <ext-link xlink:href="10.1163/15685403-00003342" ext-link-type="doi" xlink:type="simple">https://doi.org/10.1163/15685403-00003342</ext-link></mixed-citation></ref><ref id="B65"><mixed-citation xmlns:xlink="http://www.w3.org/1999/xlink" xlink:type="simple"><person-group><name name-style="western"><surname>Victor</surname><given-names>R</given-names></name></person-group> (<year>1987</year>) <article-title>A new species of the genus <italic><tp:taxon-name><tp:taxon-name-part taxon-name-part-type="genus">Cytheridella</tp:taxon-name-part></tp:taxon-name></italic> (<tp:taxon-name><tp:taxon-name-part taxon-name-part-type="subphylum">Crustacea</tp:taxon-name-part></tp:taxon-name>, <tp:taxon-name><tp:taxon-name-part taxon-name-part-type="class">Ostracoda</tp:taxon-name-part></tp:taxon-name>) from Nigeria, West Africa.</article-title><source>Journal of Natural History</source><volume>21</volume>: <fpage>893</fpage>–<lpage>902</lpage>. <ext-link xlink:href="10.1080/00222938700770541" ext-link-type="doi" xlink:type="simple">https://doi.org/10.1080/00222938700770541</ext-link></mixed-citation></ref><ref id="B47"><mixed-citation xmlns:xlink="http://www.w3.org/1999/xlink" xlink:type="simple"><person-group><name name-style="western"><surname>Purper</surname><given-names>I</given-names></name></person-group> (<year>1974</year>) <article-title><italic><tp:taxon-name><tp:taxon-name-part taxon-name-part-type="genus">Cytheridella</tp:taxon-name-part><tp:taxon-name-part taxon-name-part-type="species">boldii</tp:taxon-name-part></tp:taxon-name></italic> Purper, sp. nov. (<tp:taxon-name><tp:taxon-name-part taxon-name-part-type="class">Ostracoda</tp:taxon-name-part></tp:taxon-name>) from Venezuela and a revision of the genus <italic><tp:taxon-name><tp:taxon-name-part taxon-name-part-type="genus">Cytheridella</tp:taxon-name-part></tp:taxon-name></italic> Daday, 1905.</article-title><source>Anais Academia Brasileira de Ciências</source><volume>46</volume>: <fpage>635</fpage>–<lpage>662</lpage>.</mixed-citation></ref><ref id="B32"><mixed-citation xmlns:xlink="http://www.w3.org/1999/xlink" xlink:type="simple"><person-group><name name-style="western"><surname>Klie</surname><given-names>W</given-names></name></person-group> (<year>1936</year>) <article-title>Ostracoden aus Kamerun.</article-title><source>Revue de Zoologie et de Botanie Africaine</source><volume>28</volume>(<issue>2</issue>): <fpage>287</fpage>–<lpage>302</lpage>.</mixed-citation></ref><ref id="B33"><mixed-citation xmlns:xlink="http://www.w3.org/1999/xlink" xlink:type="simple"><person-group><name name-style="western"><surname>Klie</surname><given-names>W</given-names></name></person-group> (<year>1944</year>) <tp:taxon-name><tp:taxon-name-part taxon-name-part-type="class">Ostracoda</tp:taxon-name-part></tp:taxon-name>. Exploration du Parc National Albert, Mission H. Damas (1935–1936) 12: 1–62.</mixed-citation></ref><ref id="B15"><mixed-citation xmlns:xlink="http://www.w3.org/1999/xlink" xlink:type="simple"><person-group><name name-style="western"><surname>Danielopol</surname><given-names>DL</given-names></name><name name-style="western"><surname>Gross</surname><given-names>M</given-names></name><name name-style="western"><surname>Piller</surname><given-names>WE</given-names></name></person-group> (<year>2023</year>) <article-title>Morphology And Taxonomy Of Three <italic><tp:taxon-name><tp:taxon-name-part taxon-name-part-type="genus">Cytheridella</tp:taxon-name-part></tp:taxon-name></italic> Species (<tp:taxon-name><tp:taxon-name-part taxon-name-part-type="class">Ostracoda</tp:taxon-name-part></tp:taxon-name>, <tp:taxon-name><tp:taxon-name-part taxon-name-part-type="subfamily">Timiriaseviinae</tp:taxon-name-part></tp:taxon-name>, <tp:taxon-name><tp:taxon-name-part taxon-name-part-type="tribe">Cytheridellini</tp:taxon-name-part></tp:taxon-name>) From Western Amazonia.</article-title><source>Geo-Eco-Marina</source><volume>29</volume>: <fpage>83</fpage>–<lpage>109</lpage>. <ext-link xlink:href="10.5281/zenodo.10350901" ext-link-type="doi" xlink:type="simple">https://doi.org/10.5281/zenodo.10350901</ext-link></mixed-citation></ref></ref-list></tp:taxon-treatment>
